# Supplementary material for: BMPR2 acts as a gatekeeper to protect endothelial cells from increased TGFβ responses and altered cell mechanics
Source: PLoS Biol. 2019 Dec 11;17(12):e3000557. doi: 10.1371/journal.pbio.3000557 (PMC6927666; doi:10.1371/journal.pbio.3000557)
Supplement: S1 Data — (XLSX) [file pbio.3000557.s014.xlsx]

## Sheet: Fig.1b pSMAD15 GAPDH
																			Figure 1b
																			pSMAD1/5/GAPDH
																			WT	BR2-delE2	BR2-KO	WT	BR2-delE2	BR2-KO
																			BMP6			BMP9
																		n1	1	1.5255	1.59428	1	0.983971	0.605218
																		n2	1	1.57354	1.8812	1	0.731716	0.57167
																		n3	1	3.13596	3.15112	1	1.55239	0.982244
						WW	W3	W1	6W	63	61	9W	93	91	TW	T3	T1	n4	1	1.25439	1.90588	1	1.46641	0.848309
					pSmad1/5		w/o			BMP6			BMP9			TGFB1		n5	1	2.69219	2.91482	1	1.30638	0.645931
					Kinetic 1	1	1.09361	1.81281	3.03175	4.62493	4.83345	5.91218	5.81741	3.57816	0.642894	1.21695	1.33767	n6	1	2.23224	1.54801	1	1.33537	0.923356
					Kinetic 2	1	2.03349	2.46697	2.14652	3.37763	4.03804	9.14263	6.68981	5.22657	2.44093	3.81275	3.10359	n7	1	1.28136	1.94595	1	1.34034	0.902084
					Kinetic 3	1	1.19983	3.49562	6.93216	21.7389	21.8441	14.6004	22.6655	14.3411	0.853034	3.30351	5.26342	Mean	1	1.95645	2.13447	1	1.20817	0.730674
					Kinetic 4	1	0.888463	0.658567	1.98352	2.48811	3.78037	20.777	30.4676	17.6253	2.26319	1.77213	1.85745	S.D.	0	0.685523	0.589213	0	0.307277	0.158321
					Kinetic 5	1	0.572779	0.493858	1.23292	3.28115	11.3617	14.1929	11.6125	7.6639	2.30348	2.51116	1.18641
					pSmad1/5		w/o			BMP6			BMP9			TGFB1
					Kinetic 1	1	1.09361	1.81281	1	1.5255	1.59428	1	0.983971	0.605218	1	1.89292	2.08069
					Kinetic 2	1	2.03349	2.46697	1	1.57354	1.8812	1	0.731716	0.57167	1	1.56201	1.27148
					Kinetic 3	1	1.19983	3.49562	1	3.13596	3.15112	1	1.55239	0.982244	1	3.87266	6.17023
					Kinetic 4	1	0.888463	0.658567	1	1.25439	1.90588	1	1.46641	0.848309	1	0.783023	0.820722
					Kinetic 5	1	0.572779	0.493858	1	2.66129	9.21529	1	0.818193	0.539981	1	1.09016	0.515051

## Sheet: Fig.1c pSMAD15 2 GAPDH
	Figure 1c
	pSMAD1/5 /GAPDH
	TGFβ1
	WT	BR2-delE2	BR2-KO
n1	1	1.80871	1.5242
n2	1	2.6938	1.5283
n3	1	1.32475	1.37255
n4	1	3.75318	1.52549
n5	1	4.48355	3.77547
n6	1	2.28046	1.67313
Mean	1	2.8128	1.9452
S.D.	0	1.17578	0.917062
	pSMAD2/GAPDH
	TGFβ1
	WT	BR2-delE2	BR2-KO
n1	1	4.40555	3.29751
n2	1	5.16864	2.93867
n3	1	3.628	2.15763
n4	1	4.96756	3.17743
n5	1	1.32626	1.15979
n6	1	2.27663	2.01587
Mean	1	3.8992	2.54621
S.D.	0	1.39304	0.798759

## Sheet: Fig.1e pSMAD123 GAPDH
	Figure 1c
	SMAD1 /GAPDH					SMAD2/GAPDH					pSMAD3/GAPDH
	WT	BR2-delE2	BR2-KO			WT	BR2-delE2	BR2-KO			WT	BR2-delE2	BR2-KO
n1	1	4.08382	4.4819		n1	1	3.01764	3.25752		n1	1	1.18705	1.05841
n2	1	3.95273	5.13113		n2	1	1.48985	1.44105		n2	1	0.622667	0.656139
n3	1	1.63913	2.00616		n3	1	1.39434	1.44709		n3	1	0.801795	0.746911
n4	1	1.69196	1.10323		n4	1	1.29836	1.1494		n4	1	0.68263	0.539089
n5	1	3.36671	3.83391		n5	1	1.47355	1.61914		n5	1	0.597729	0.293174
n6	1	2.01966	3.16827		n6	1	1.40336	1.18317		n6	1	0.527253	0.598212
n7	1	1.56308	1.58227		n7	1	1.11535	1.13041		n7	1	0.646808	0.59412
n8	1	1.61499	2.47099		n8	1	1.6574	1.55299		n8	1	0.824465	0.665011
n9	1	4.36334	5.02131		Mean	1	1.60623	1.59759		Mean	1	0.7363	0.643883
n10	1	1.19086	1.1119		S.D.	0	0.553133	0.651522		S.D.	0	0.194275	0.200494
n11	1	4.11011	5.61557
n12	1	1.63952	1.53008
Mean	1	2.60299	3.08806
S.D.	0	1.19189	1.60458

## Sheet: Fig.1f RNA ID3 CTGF
	Figure 1f
	CTGF
	w/o			BMP6			BMP9			TGFβ1
	WT	BR2-delE2	BR2-KO	WT	BR2-delE2	BR2-KO	WT	BR2-delE3	BR2-KO	WT	BR2-delE4	BR2-KO
n1	1	1.85	0.72	1.46	2.02	0.88	1.29	2.26	0.74	0.88	4.53	2.49
n2	1	0.9	0.22	1.14	1.54	0.44	1.53	1.56	0.26	0.98	3.48	2.4
n3	1	2.54	0.29	1.42	4.88	0.5	2	3.09	0.42	1.72	4.21	2.54
Mean	1	1.76333	0.41	1.34	2.81333	0.606667	1.60667	2.30333	0.473333	1.19333	4.07333	2.47667
S.D.	0	0.672326	0.221058	0.142361	1.47443	0.194822	0.294882	0.625371	0.199555	0.374641	0.439419	0.0579272
	ID3
	w/o			BMP6			BMP9			TGFβ1
	WT	BR2-delE2	BR2-KO	WT	BR2-delE2	BR2-KO	WT	BR2-delE3	BR2-KO	WT	BR2-delE4	BR2-KO
n1	1	1.22	1.08	6.51	13.11	11.7	6.21	13.13	11	0.88	4.53	2.49
n2	1	1.07	1.33	6.07	14.12	14.99	6.92	14.23	14.23	0.98	3.48	2.4
n3	1	1.18	1.08	7.37	14.3	10.71	7.27	14.4	13.02	1.72	4.21	2.54
Mean	1	1.15667	1.16333	6.65	13.8433	12.4667	6.8	13.92	12.75	1.19333	4.07333	2.47667
S.D.	0	0.063421	0.117851	0.539877	0.523726	1.82947	0.440984	0.562909	1.33239	0.374641	0.439419	0.0579272

## Sheet: Supp. Fig.1d
Supp.Figure 1d
	BMPR2 3'UTR
	WT	BR2-delE2	BR2-KO
n1	1	0.434439	0.481999
n2	1	0.390446	0.441112
n3	1	0.309817	0.201859
n4	1	0.817766	0.176584
n5	1	0.21943	0.300642
Mean	1	0.43438	0.320439
S.D.	0	0.205248	0.123135
Prozent	100	43.438	32.0439
	BMPR2 Exon2
	WT	BR2-delE2	BR2-KO
n1	1	0.000563225	0.0617701
n2	1	0.0100451	0.109548
n3	1	0.00237917	0.102223
Mean	1	0.00432917	0.0911804
S.D.	0	0.00410921	0.0210102
Prozent	100	0.432917	9.11804
	relative BMPR2 levels
	WT	BR2-delE2	BR2-KO
BMPR2 3'UTR Transcript	100	43.438	32.0439
BMPR2 Exon2 Transcript	100	0.432917	9.11804
wildtype BMPR2 transcript	100	0.432917	9.11804
loss of BMPR2 transcript	0	56.562	67.9561
mutant BMPR2 transcript	0	43.005	22.9259
Sum	100	100	100

## Sheet: Supp. Fig.1e
Supp.Figure 1e
	BMPR2 WT Protein 140-150kDa
	WT	BR2-delE2	BR2-KO
n1	1.10418	0.457608	0.459162
n2	0.975084	0.348757	0.35397
n3	1.01797	0.499561	0.353222
n4	0.902762	0.325837	0.333064
Mean	1	0.407941	0.374854
S.D.	0.072892	0.0726375	0.0493921
	BMPR2delE2 Protein 130kDa
	WT	BR2-delE2	BR2-KO
n1	0.949249	2.44356	0.89514
n2	1.08366	1.98674	0.986425
n3	1.16149	2.35399	0.99898
n4	0.805604	2.25967	1.28657
Mean	1	2.26099	1.04178
S.D.	0.135502	0.17117	0.146902
