# Supplementary material for: BMPR2 acts as a gatekeeper to protect endothelial cells from increased TGFβ responses and altered cell mechanics
Source: PLoS Biol. 2019 Dec 11;17(12):e3000557. doi: 10.1371/journal.pbio.3000557 (PMC6927666; doi:10.1371/journal.pbio.3000557)
Supplement: S2 Data — (XLSX) [file pbio.3000557.s015.xlsx]

## Sheet: Fig.2d pSMAD1 5   GAPDH
	Figure 2d	pSMAD1/5 / GAPDH
		si-TGFBR2 + TGFB1
		WT	BR2-delE2
		1	0.503174
		1	0.600404
		1	0.531502
		1	0.436292
	Mean	1	0.517843
	S.D.	0	0.0588826

## Sheet: Fig.2e PLA S1-S2
Figure 2e	PLA S1-S2 punctea/cell
	cytoplasmic			nuclear			total
	WT	BR2-delE2	BR2-KO	WT	BR2-delE2	BR2-KO	WT	BR2-delE2	BR2-KO
	2.54286	9.9697	12.5238	4.51429	16.2727	17.3333	7.05714	26.2424	29.8571
	8.3913	10.8571	16.8421	6.6087	18.8929	20.2632	15	29.75	37.1053
	9.16667	9.27273	11.7143	7.41667	13.8788	17	16.5833	23.1515	28.7143
	10	12.4231	11.2727	7.78261	18.6923	16.8182	17.7826	31.1154	28.0909
	7.37037	11.5517	14.7619	7.85185	14.7241	19	15.2222	26.2759	33.7619
	7.89655	14.6842	10.7308	5.82759	19.6842	14.4615	13.7241	34.3684	25.1923
	8.06452	11.9545	10.5	5.77419	17.8636	14.625	13.8387	29.8182	25.125
	10.6316	7.95833	12.4286	7.89474	13.7083	14.3929	18.5263	21.6667	26.8214
	8.36364	10.5312	10.7857	7.04545	15.125	15.1071	15.4091	25.6562	25.8929
Mean	8.0475	11.0225	12.3955	6.74623	16.538	16.5557	14.7937	27.5605	28.9512
S.D.	2.17927	1.83625	2.00195	1.10271	2.16738	1.98551	3.1373	3.80155	3.85727

## Sheet: Supp. Fig. 3d
Supp. Figure 3d		PLA S5-S2/3 punctea/cell
	cytoplasmic			nuclear			total
	WT	BR2-delE2	BR2-KO	WT	BR2-delE2	BR2-KO	WT	BR2-delE2	BR2-KO
	18.24	10.2308	17.3478	11.88	12.7308	29.1304	30.12	22.9615	46.4783
	17.68	13.4444	11.5833	19.12	8.14815	18.1389	36.8	21.5926	29.7222
	14.7407	9.7931	14.619	9.92593	8.55172	19.1429	24.6667	18.3448	33.7619
	27.4091	10.5312	16.0417	16.7727	8.75	19.8333	44.1818	19.2812	35.875
	19.9167	10.9615	15.6	16.9167	11.7692	22.6	36.8333	22.7308	38.2
	15.6087	8.46154	12.7812	21.4783	12.0385	23.875	37.087	20.5	36.6562
	18.4828	11.8	15.4583	12.5172	10.72	27.7917	31	22.52	43.25
	20.5652	15.08		14.6522	10.4		35.2174	25.48
	22.9545	10.48		17.5909	10.76		40.5455	21.24
	19.4483	7.77778		12.7241	11.3333		32.1724	19.1111
	21.92			15.24			37.16
Mean	19.7242	10.856	14.7759	15.3471	10.5202	22.9303	35.0713	21.3762	37.7062
S.D.	3.3687	2.05963	1.83449	3.27732	1.48862	3.96358	5.09241	2.05035	5.23291
