# Supplementary material for: BMPR2 acts as a gatekeeper to protect endothelial cells from increased TGFβ responses and altered cell mechanics
Source: PLoS Biol. 2019 Dec 11;17(12):e3000557. doi: 10.1371/journal.pbio.3000557 (PMC6927666; doi:10.1371/journal.pbio.3000557)
Supplement: S3 Data — (XLSX) [file pbio.3000557.s016.xlsx]

## Sheet: Fig.3B VENN genes
	Gene list for Venn analysis. Shown are genes differentially regulated in comparison to BMPR2 wt Eahy cells under stady state conditions.
	BMPR2∆E2 down		BMPR2∆E2 up		BMPR2KO down		BMPR2KO up			BMPR2∆E2 and BMPR2KO down 829		BMPR2∆E2 only down 235		BMPR2KO only down 228			BMPR2∆E2 and BMPR2KO up 833		BMPR2∆E2 only up 197		BMPR2KO only up 368
		SLC6A15		ZNF724P		CXADRP3		C21orf91			FSTL1		APBB2		HYAL3			C5orf42		ABCA3		CLMP
		ELAVL2		SPINK6		PPP1R3C		PID1			MMP2		ZNF22_copy2		RNF135			B3GNT5		HAUS2		ABCF3
		LRRCC1		TLX3		DQ595048_gene_copy9		BEX1			TMEM216		GAS5		PVRL1			FAM219A		VAMP2		ABHD16A
		ALX1		PTCSC3		LOC400043		SLC35F3			MIR137HG		MDFIC		ITPK1			FARP1		PINK1		ADAM19
		EFNA5		GYPC		HOXC8		EMB			KCNJ2		SNORA62_copy2		SNORD14			PIGX		ANKRA2		AFAP1L1
		C3orf67		SNAI2		HOXC4		CHFR			E2F8		BC034319_gene		COL4A5			ZHX3		TLX3		AFG3L2
		AGPAT9		IL24		HOXC9		LOC100505817			GPHN		ANKRD13B		TMX4			OTUD1		CXCR4		AGBL5
		ZNF215		RASAL3		LTB4R		BICC1			BTG2		LYAR		SOX13			EIF4EBP2		NUP155		AHR
		NUDT7		FAM50B		C3orf67		TMEM9			EDN1		TMEM39A		SSH2			DHCR24		FAM214A		AKT2
		IDUA		SNHG18		ZNF215		PTCSC3			HSPB1		SOX4		C5orf24			BID		ZNF131		ALDH1A3
		SLITRK1		TWIST1		IDUA		GYPC			AEN		TSPAN3		SLCO1B3			AHDC1		PTPN18		ALG12
		SIK1		RBPMS2		SLITRK1		SNHG18			SOX7		GTF2E1		PPCS			CADM4		PPP1R13B		ALG14
		GSPT2		C1orf233		MIR503HG		SOX9			LINC01184		DIAPH2		ARL6IP1			FAM178A		DUSP22		AMDHD2
		C1orf56		RHOD		AK127555_gene		RNF182			TRAF3IP2		CRLS1		DARS			AK055601_gene		TEAD1		ANKRD12
		SYTL3		PID1		GSPT2		CHRDL1			PAK1		LOC100126784		ITGA3			CHRDL1		CDH13		ANKRD54
		TRABD2A		SLC35F3		C1orf56		CTDSPL			GDF15		RAB30-AS1		EXT2			FRMD3		RFC3		AP1B1
		AHRR		WNT7B		SYTL3		C6orf132			STYK1		LRRC8C		TIMP3			SUSD5		KIAA1522		AP3M2
		MIR137HG		TSPAN33		F8A1		PDPN			BC012193_gene		SMAD3		GRK5			MALT1		MRI1		ARFGAP3
		SAMSN1		BC037321_gene		TRABD2A		FAM50B			SIRPB2		ATP5I		GFPT2			ARVCF		ZNF510		ASB1
		SORBS2		RNASEH2B		MEG3		TRIM58			RASSF3		TAPBPL		DICER1			NID1		USE1		ASPHD1
		DISP2		CHFR		MIR137HG		CDKN2B			LRRC71		ARHGAP39		DPP4			ROGDI		EFNB1		ATF4
		DQ586768_gene		CDKN2B		SAMSN1		DDX3Y			IGF2BP3		ALX1		VAT1L			CENPQ		ANXA3		ATF6B
		LOC100506860		C6orf132		SORBS2		PTPN13			FAM127C		CEP170		EMP2			KIF7		C16orf59		ATG4B
		TRAF3IP2		C21orf91		DISP2		C1orf233			LINC00520		SLC6A15		F8A1			ZBTB12		PARP16		ATP6V0B
		LOC646762		DCDC2		DQ586768_gene		TWIST1			ERG		HSPBAP1		PM20D2			BTN2A1		AP1S2		ATXN10
		LOC100126784		MLPH		TRAF3IP2		SNAI2			RECQL		PTK2		PARVA			ZSCAN9		GABPB2		AXIN1
		CELSR3		PTPN13		LOC100506860		DENND2A			FAT4		STEAP3		SLC6A6			CLGN		CTDSPL2		BASP1
		SLC22A5		BEX1		CELSR3		AK5			CHD9		FABP5		UBXN4			TFDP2		EVI5L		BC016015_gene
		EPDR1		TMEM9		SLC22A5		RBPMS2			MSRB3		CD82		SLC12A6			CCDC28B		GLE1		BCL2L13
		CD33		AK5		HYAL3		RHOD			PHLDA3		TPCN1		TSPYL4			BC014180_gene		MIB2		BCL7A
		BHLHB9		BICC1		LOC646762		MLPH			MMRN2		MMP16		SCML2			DEPDC7		MAGEE1		BCORL1
		DET1		LOC100505817		SNORD114-10		ARHGEF4			DPYSL2		STOML1		STMN3			KCNK6		VAMP1		BOK
		BC005081_gene		DENND2A		EPDR1		WNT7B			SDCCAG8		ID1		ADCK4			NRM		C1orf63		BRD2
		AX747544_gene		RNF182		BHLHB9		RNASEH2B			BBC3		COL18A1		FKBP14			SPATA5L1		hsa-mir-614		BTBD9
		HTATSF1P2		ARHGEF4		CD33		ZNF724P			KCTD15		RHEB		FGD4			BAK1		R3HDM4		BTN3A1
		SIM1		RAB11FIP1		BC005081_gene		TSPAN33			WSCD1		NUDT7		NDNL2			DSP		KIAA1704		BYSL
		PIR		CTDSPL		AX747544_gene		DCDC2			BC005927_gene		TASP1		FGF1			AGPAT1		MCU		C1QL4
		PLAG1		DDX3Y		HTATSF1P2		BC037321_gene			TNS3		LDHB		SAPCD2			KLC4		LINC00294		C22orf23
		C11orf54		WWC1		SIM1		RASAL3			PIR		KIF16B		PRRG1			RAB40B		GOLPH3		C6orf48
		SLX4IP		SOX9		ZFHX3		RAB11FIP1			EPDR1		ABI2		SLC12A2			NGF		IL24		C8orf82
		ZNF518B		TRIM58		PIR		WWC1			KDELC2		WDR5B		BST1			IFI27L1		SLCO3A1		CALR
		hsa-mir-126		CHRDL1		C11orf54		SPINK6			SH3RF3		MRPL15		AHNAK			MFSD6		C9orf16		CBY1
		NTM		EMB		SNORD14		WNT5B			NR2F1		KCNQ5		ZFP36L2			IGSF3		PPP2R5A		CCBL1
		PRRT3-AS1		PDPN		SLX4IP		GSTT1			TRIM22		RPSA		PLAGL1			SYNGAP1		GNA11		CCDC106
		CCRL2		NGF		MAMDC4		NRN1			FKBP7		APOBEC3B		GAA			L3MBTL2		PHF7		CCDC117
		TASP1		WNT7A		ZNF518B		HAND2			NLRP3		MGST1		ASAP2			CXADR		SERPINB7		CCDC167
		CD40		KCNK6		GRAMD4		DSG2			GJA1		CXCL8		PLSCR4			PCYT2		PRKCD		CCL2
		LOC100287036		IL15RA		hsa-mir-126		TMEM47			JAM3		FAM175A		MIR503HG			LHFPL2		AGGF1		CD2AP
		GAB2		GABRQ		PRRT3-AS1		DSP			VEPH1		ABCB1		FAM110A			NMNAT1		TDRKH		CDC42EP1
		SNAI1		KIRREL3		CCRL2		TRHDE			ARL4A		FAM171A1		CARD6			DHRS11		MAPK9		CDPF1
		KLF7		HAND2		CD40		APBB1IP			CD33		FAM69B		STK38L			HOOK3		MPND		CEBPB
		PTPRH		SH3BP1		LOC100287036		PRMT6			RAB3GAP1		C4orf48		S100A3			LIMS2		ZBTB43		CEBPD
		NPAS2		RNF157		SNAI1		PRSS12			TAOK3		RNASEH1-AS1		CUL4B			BAHCC1		TMEM171		CENPM
		C14orf93		FUCA1		GAB2		CD24			URB1		ATHL1		VRK2			GRK6		GTF2F2		CEP192
		RIMKLB		PRMT6		PTPRH		PARP8			ACVRL1		CHCHD7		FGD5-AS1			CLDN11		TSPYL2		CEP76
		HSPBAP1		CDH4		CCDC88C		NGF			TMEM19		GOT2		ITSN1			BMPR1A		RAD1		CHMP1B
		CCDC88C		ZNF91		UVSSA		PAX8-AS1			NOM1		SH3BGRL		SNORD35B			FAM46B		ZBED5-AS1		CLTCL1
		NFKBIZ		GREM1		SCML2		GABRQ			ASCC3		LTBP2		C1orf198			PALLD		AKIP1		CMTR1
		UVSSA		PARP8		SLC39A8		LITAF			TGM2		AHRR		GAS2L3			SLC44A2		LMBRD2		CPNE3
		UGGT2		GSTT1		XYLT1		SORT1			TCAF1		PITX1		SH3KBP1			MOB3C		PROSER2		CRELD1
		SLC39A8		BDH1		FAM84A		ZNF91			TIGAR		TNRC18		KLF2			SQSTM1		SLC38A9		CRELD2
		XYLT1		LITAF		BC012193_gene		RNF157			PAPSS2		SLC25A13		RCAN1			GTPBP1		SGTB		CRYBB2P1
		FAM84A		HOXB9		NLRP3		SH3BP1			DNAJC22		MYOF		ANGEL1			UAP1L1		ABHD17A		CTNS
		BC012193_gene		NRN1		EU250752_gene		BDH1			UTRN		NTM		TBC1D8			ASB13		MPP1		CTXN1
		NLRP3		PAX8-AS1		DHFRL1		TMOD2			AX747544_gene		STC1		ANTXR1			DSCC1		TMEM9B		CXCL1
		MCTP1		PRSS12		NUDT11		LIMCH1			TEK		CADPS2		DDX52			TAF5		B2M		CXCL8
		SLC7A2		TMOD2		CC2D2A		HOXB9			AADAC		JA429830_gene_copy2		PRKX			PDCD4		LIPA		CYB5R3
		CXCL8		LIMCH1		LINC00857		FUCA1			PRICKLE3		RGS20		KIAA1551			ZBTB22		XXYLT1		CYLD
		SLC45A3		DSG2		MAP3K7CL		IL15RA			MANEA		PAWR		PARP6			MPP7		ATG4D		DCAKD
		EU250752_gene		APBB1IP		HOXC6		KIRREL3			PLK3		TIGD2		GALNT2			CHMP5		SH3GLB2		DCBLD2
		DHFRL1		TRHDE		BC070106_gene		KCNK6			CMIP		PLA2G4A		FOXN2			NS3BP		GK5		DCTN6
		NUDT11		SORT1		AK056396_gene		TNC			TMCO3		ELAVL2		ITGA6			DNAJC15		MPHOSPH8		DDIT3
		CC2D2A		WNT5B		ATP6V1B1-AS1		CDH4			UCHL1		TNFAIP8L3		CRIM1			PLEKHO1		EXOSC3		DDX60
		TMEM168		CD24		ETV1		GREM1			FBXO22		KIF21A		SNORD114-10			RTF1		ARHGEF18		DGCR14
		LINC00857		DSP		CD74		HOXB2			LINC01117		B4GALT6		LTN1			APEH		TPRN		DGCR2
		MAP3K7CL		TNC		RBMS3		PAGE5			ALDH3A2		LOC100506844		NUB1			RING1		FLYWCH2		DHCR7
		BC070106_gene		LINC00960		RAB39A		CDKN2A			SELL		FAM167A		BTBD10			FAM174A		PRSS3		DLC1
		AK056396_gene		ZNF32		ZNF488		CLGN			LOC102724434		NFKBIZ		PTPN14			SLC25A1		SLC31A2		DLGAP1-AS1
		ATP6V1B1-AS1		LINC00899		TNFRSF14		LAYN			DDB2		TTC5		PODXL			ETNK2		NFIC		DNAJB11
		ETV1		INPP5J		BORA		DDR1			FBN2		PIGG		CD9			SOCS6		UCK1		DNAJB12
		PIGM		FBXL16		C8orf37		ADAMTS12			LTBP4		C11orf95		TJP1			GYPC		TXNDC16		DNAJC9
		CD74		GREB1L		BC125159_gene		REEP2			DQ580408_gene		AGK		ACSL5			PSMG4		KIF1B		DNAL4
		RAB39A		IGSF3		KSR1		LINC00899			DQ582201_gene		ANKRD11		CSRNP1			SGPL1		IKBKAP		DQ572964_gene
		TNFRSF14		ELOVL2		AK027091_gene		ELOVL2			GALNT13		CCDC90B		GLI3			RFXAP		FKTN		DQ574263_gene
		BORA		AMOT		CYP2R1		LINC00960			ST3GAL1		SPG7		GRAMD4			GMPR		MEGF6		DQ579335_gene
		C8orf37		PAGE5		SIAE		FBXL16			ITGB4		NAV2		TCEAL4			NRARP		CPT2		DQ581019_gene
		BC034319_gene		HOXB2		RTN4IP1		AMOT			ARMCX5		DRAM1		RP2			TMEM222		NAA35		DQ591995_gene
		BC125159_gene		REEP2		LMCD1		IL32			MYH16		ATF5		ARAP3			MAPK12		TMEM154		DSE
		KRTAP2-3		IL32		LINC00911		GREB1L			CCNE1		CENPBD1		GLCE			POLR1E		B3GALTL		DTNBP1
		KSR1		TOX2		PCOLCE2		INPP5J			EVI2A		SNORD44		TIMP1			FRMD5		FAM120C		DVL1
		AGAP2-AS1		LAYN		BCL6B		IGSF3			PLTP		RIMKLB		SNORD50			OSMR		SLC25A30		DYNC2H1
		AK027091_gene		CLGN		ACCS		FBLN2			TBC1D5		GALNT7		AK127555_gene			TRIM2		PHLPP1		DYNLRB1
		LOC257396		ADAMTS12		TGDS		ZNF32			LRRC8D		CCNYL1		GPD1L			OPHN1		HLCS		E2F3
		CYP2R1		DDR1		DQ598479_gene		TOX2			GIMAP1		SNCA		SNX29			DNM1		ZDHHC18		EBLN3
		LMCD1		CDKN2A		PHKA1		RPS4Y1			SFR1		SRGN		SRSF8			TUBB		UBR1		EFNA5
		WDR5B		FBLN2		EVI2A		SMOC1			EZH2		EDEM2		BLVRB			SLC35B2		KCNK2		EMC2
		LINC00911		LINC01133		ITPR1		SUSD5			ATP1B1		NTPCR		HEATR1			TIPARP		SOGA1		EP300
		PCOLCE2		ENHO		PCBD2		COL6A2			LINC00941		ABRACL		LTB4R			SORT1		BRD9		EPC1
		BCL6B		TMEM154		MLH3		SEMA5A			SWAP70		TUBB3		ACER3			PLIN2		COL4A2		EVA1B
		KIF16B		C3orf18		CEP112		MFAP2			PLEKHG4		MYC		TDP1			MIER3		TUBA4A		EXOC3
		ACCS		DNM1		SnoU109_copy3		ENHO			BC070106_gene		MT1X		TGDS			PMM1		ZCCHC6		EXOSC4
		RGS12		THEMIS2		ICOSLG		C3orf18			RIN2		CHPF2		DOCK6			CKB		LOC400043		EXTL3
		DQ598479_gene		SLCO3A1		SCAMP5		STXBP2			BORA		RPL24		RIN1			NFKB2		TMEM255B		FAM188A
		SNORA62_copy2		STXBP2		KLHL29		DNM1			PRTFDC1		DQ582265_gene_copy2		C16orf74			FZD2		WDR70		FAM210A
		GNPDA2		COL6A2		LRRC71		THEMIS2			SEMA3A		TSPAN31		DQ595048_gene_copy9			TJAP1		TTC31		FAM214B
		PHKA1		SUSD5		CEP128		LINC01133			TRAPPC9		TNFAIP3		FAM111A			TEAD3		BCL2L11		FAM69A
		EVI2A		MFAP2		CRYBB1		PIANP			PGAP2		C6orf120		GNL3L			ATP13A3		LYN		FBXL5
		ITPR1		SMOC1		RRAGB		GRAMD3			AK095721_gene		CHD1L		PTTG1IP			SNHG18		ELK1		FBXO18
		PCBD2		SEMA5A		IL1RL1		RBPMS			BCHE		SNORD50B		GIT1			CHFR		FOXN3		FECH
		MLH3		RPS4Y1		NFATC2		FN3K			FLJ42351		SLC9B2		SLC12A7			MYH9		MFGE8		FHOD3
		SnoU109_copy3		GRAMD3		HPSE		SDC2			ZNF175		TLR3		HOXD8			PXDN		S100A4		FKBP4
		XYLB		RBPMS		GSE1		FRMD3			TNFRSF10A		CTGF		CITED2			DCAF12		DNASE2		FKBPL
		ICOSLG		PIANP		PRICKLE3		TP53I11			NOVA2		NME4		FAM207A			CENPH		PYGL		FN1
		SCAMP5		FRMD3		LIN28B		LINC01551			RPL13AP20		AGAP2-AS1		STARD8			C1QL1		LRP1		FZD8
		LRRC71		FN3K		DHRS4-AS1		TNFRSF21			SAMSN1		CD68		LOC400043			A4GALT		ZNF430		GABARAPL1
		CRYBB1		SDC2		DTX3		SLC15A3			ALCAM		TRIM47		LATS2			ERBB2IP		C5orf51		GAS6-AS2
		ZNF804A		TP53I11		TMEM194B		PLEKHO1			SNX19		PLXND1		PDE2A			PCK2		UBL3		GBP1
		HMGN5		LINC01551		AX747104_gene		ZCCHC24			SNORD16		SMURF2		KRT80			PAX9		PPP2R5B		GDI1
		IL1RL1		NOV		LINC01111		NOV			MPP4		TMPRSS15		MN1			MMP15		MAML1		GGA1
		NFATC2		SLC15A3		hsa-mir-221		MYL9			C8orf48		FGFRL1		SGK223			HMGN4		GPR4		GINS4
		HPSE		PLEKHO1		PTCHD4		MESP1			HMGN3		SLC7A2		RTN4IP1			APBB1		MAP3K2		GLTSCR1L
		LIAS		ZCCHC24		COL6A1		FAM169A			CARD8		NPAS2		INPP4B			MFI2-AS1		HOXC9		GMPPB
		GSE1		TNFRSF21		HTRA3		CKB			COPZ2		NR3C2		TEP1			B4GALT1		HOXC4		GRINA
		PRICKLE3		MESP1		LINC01098		CXADR			C1orf56		DUSP12		PGF			IRS1		CCDC101		GTF2H4
		LIN28B		MYL9		ASS1		ADAMTSL1			HLA-DRA		FIG4		CLIC3			CCHCR1		CREG1		GUCD1
		FKBP1AP1		F3		DQ596206_gene_copy3		F3			CHST11		PTMA		OXSM			POMT1		WNT7A		HEBP2
		DHRS4-AS1		CXADR		AK097878_gene		PRDX2			MEF2A		TMCO6		TPP1			PI4K2A		GLUL		HERPUD1
		TMEM194B		CKB		TMCO4		HOXB4			ASS1		PDCD6		EFHD2			BAMBI		CORO1A		HIGD2A
		KCNQ5		FAM169A		DNAJC22		TMEM8B			ANKRD28		COPS6		SURF1			HOXB3		ZNF346		HINFP
		LINC01111		ADAMTSL1		ADCK4		ZNF514			RGS4		PRKAR2B		GSTK1			SNX25		ZNF426		HIRA
		hsa-mir-221		ZNF514		LINC00520		TERT			CACNG7		GLUD1		ZFP36L1			LAGE3		PHF2		HIVEP2
		PTCHD4		HOXB4		DLX1		PAK3			EFHC1		GRB10		HOXC9			LIF		ARMCX1		HMGXB4
		LINC01098		TMEM8B		CROT		FHOD3			SNAPC1		HMGN5		EMC10			TAP1		ABCC5		HOMER1
		HTRA3		PRDX2		SNX29		ACSS3			FUCA2		TMED3		FADD			CMC4		ASMTL		HOOK2
		ASS1		PAK3		EFCAB11		PLIN2			CD40		NIP7		AX747104_gene			SDC2		ELOF1		HPS4
		DQ596206_gene_copy3		TERT		DYRK4		PTGFRN			LOC654342		EFNA5		HOXC4			ZNF395		WASH5P		HSCB
		AK097878_gene		ACSS3		C11orf71		HERC5			LINC00958		MGLL		SERPINB1			ETS2		CTSL		HSPA1B_copy2
		DNAJC22		PLIN2		PTPRG		ECHDC2			ZMYND8		TMSB15A		CNTRL			ZNF318		FGD1		HSPA5
		LINC00520		PTGFRN		MAN1B1-AS1		COL12A1			TSC22D3		MT1E		TMCO4			EHMT2		HOXB6		ICAM1
		DLX1		HRCT1		FOXO1		HRCT1			CASP8		KLF7		MPHOSPH6			TMEM14C		NID2		ID3
		CROT		ECHDC2		GTDC1		CTSH			IGFBP7		IRAK2		TMEM43			WTIP		CDAN1		IDH3G
		DYRK4		HERC5		SLC38A6		HLA-F			NRP2		SNORD77		HTATIP2			PRAF2		MRPS36		IDI1
		C11orf71		COL12A1		TSPAN12		STAP2			ARHGAP4		LIAS		ARL6IP5			ARID5B		ID2		IFI35
		PTPRG		CTSH		PLEKHA6		SPNS2			PTPRB		FAM171B		TMEM173			CTC-338M12.4		RB1		IFI44
		MAN1B1-AS1		HLA-F		SPRY4		LIF			LINC01116		TSKU		ENDOD1			BAG1		SLC35D1		IGF2R
		FOXO1		STAP2		YY2		SLC16A2			FERMT3		TACC3		RRM2			DSG2		ADIRF		IKBKB
		TIGD2		SPNS2		THUMPD2		PAX9			HES7		UGGT2		TOP2A			DHX16		HIST1H2BK		IL1A
		GTDC1		LIF		IGF1R		FAM46B			LINC01358		RPGRIP1L		ROBO4			LEMD2		AK094621_gene		ING4
		SLC38A6		PAX9		SNORD50		PABPC1L			CST3		MYLK		RAB4A			INPP5J		CXADRP3		ING5
		KIF21A		SLC16A2		LMO2		TLN2			MERTK		SNX5		THBS1			KIFC1		GNB5		ITGB1
		TSPAN12		FAM46B		KCNJ2		HOXB3			BBS10		GPR161		CRBN			RAB26		ZNF106		JA611279_gene
		PLEKHA6		HOXB3		SNORA6		TBX3			CD53		METTL21B		SLC9A1			DCTN3		RNASEH2A		KAT6A
		YY2		PABPC1L		GLI3		WNK4			PAPPA		ZNF766		CHST7			ZNF655		HFE		KCTD20
		IGF1R		TLN2		ZXDB		AK4			EPHA4		STEAP1B		CTBS			UBXN7		PCYOX1L		KDM5B
		LMO2		NID2		EBI3		NOG			CST1		PLAG1		IER5			NEU1		CCDC69		KIAA1279
		KCNJ2		WNK4		PRKX		SETD6			SNORD4A		BBS4		MTHFD1L			MYBL2		CENPV		KIAA1586
		SNORA6		TBX3		PDGFB		PARD6G			CMTM3		DOCK10		HRH1			ENHO		OSBP2		KIF13B
		STOML1		SETD6		AK127183_gene		GLDC			BC024248_gene		PFDN1		HYLS1			TPBG		CTNNAL1		KLC3
		EBI3		NOG		OSGIN1		FAM84B			LPXN		FGF2		ZDHHC13			MASTL		TNFAIP2		KLF6
		PDGFB		PARD6G		PVT1		CHPF			ULBP3		ESF1		LYL1			TAPBP		DENND4C		LAP3
		RPGRIP1L		AK4		ZFAND2A		CDCP1			RBMS2		COG5		CCDC85C			LPPR2		FSTL3		LINC00839
		AK127183_gene		GLDC		LINC01483		LINC00673			IL31RA		C19orf48		INTS2			GABRQ		STXBP1		LINC00883
		OSGIN1		FAM84B		CLIC3		MATN2			LINC01444		KHDRBS3		PRMT3			ZNF771		CRYL1		LOC100294145
		PVT1		CHPF		ICA1		LRRC16A			SPRY2		PRKD1		KLHL29			TTBK2		C9orf40		LOC220729
		ZFAND2A		LINC00673		PRRG1		EFEMP2			XPC		GNPDA2		TSPAN9			PSG4		OTULIN		LOXL1-AS1
		LINC01483		CDCP1		PLAGL1		CTSF			FADS2		ALDH1A1		THUMPD2			GNB4		CTPS2		LRCH3
		DIAPH2		MATN2		MN1		ETNK2			CASD1		CMAS		CXADRP3			AGTPBP1		ATP2A1-AS1		LRP12
		ICA1		LRRC16A		KRT15		ABCD1			HSPA4L		C14orf93		TLR4			PHF1		MFAP1		LY6G5B
		PRKD1		ETNK2		LINC01184		ULK2			IL1RL1		THNSL1		DGKA			ASAH1		HIST1H2BD		LY6K
		MDFIC		CTSF		FANCF		SIM2			SMAGP		CCDC91		RAB30			SPG11		CCDC22		LZTFL1
		KRT15		EFEMP2		NDRG4		SEMA7A			C8orf37		C15orf39		ZNF185			C1orf21		C5orf22		LZTR1
		LINC01184		ABCD1		mir-34		TBC1D10A			NOP58		LRRCC1		BACH1			LITAF		HOXC8		M55536_gene
		FANCF		ULK2		CHIC1		KIAA1161			CROT		PAAF1		RBMS3			BC033949_gene		COLGALT1		MANF
		NDRG4		SIM2		DQ580408_gene		TFPI2			MIR7161		SNHG8		MIR2682			PERP		GPRC5B		MAP4K4
		mir-34		SEMA7A		PROS1		PTK7			KIAA0586		TNFRSF10B		JUP			NLGN2		HAUS7		MAPK8IP1
		THNSL1		TBC1D10A		ZEB2		OCLN			APLP1		TMEM231		MAMDC4			FHL1		TLE4		MARVELD1
		CHIC1		KIAA1161		C1orf198		LURAP1L			TIAM1		QTRTD1		ACP1			FOXJ2		LRRC57		MCCC1
		DQ580408_gene		TFPI2		NME7		MMP15			KRT15		DQ584698_gene		GXYLT1			PXMP2		HOXD9		MCM10
		PROS1		PTK7		GIMAP1		DHX58			LOC101927501		SLC41A2		MEG3			DHFR		LOC100506100		MED11
		ZEB2		OCLN		MTSS1		C1QL1			KIAA1549L		MCC		EHD1			RBPMS		IGFBP4		MED20
		NME7		MMP15		ARL4A		HSD3B7			ABCC4		TNFRSF11A		TRIML2			CC2D1A		HOXC6		MEF2BNB
		GIMAP1		LURAP1L		ALS2CL		SLC25A4			LACTB2		KRTAP2-3		LAMC2			ZCCHC24		C10orf54		MET
		MTSS1		DHX58		NAP1L5		IFITM1			PTPRH		BZW2		DAP			TPMT		ZFYVE19		METTL4
		ARL4A		SERPINB7		LINC00341		KLHDC8B			EGFL7		HSF1		ZNF488			MTSS1L		NAT1		MFHAS1
		FAM69B		C1QL1		TPK1		NEDD9			SORBS2		DZIP3		FAM217B			LOXL1		CYBRD1		MFSD12
		ALS2CL		HSD3B7		HAVCR1		SYCE2			FTL		BRE		ADM			ARID5A		AP4E1		MICAL2
		BBS4		SLC25A4		ADD2		NRSN2			LINC00857		MSRA		ANKRD33B			PIM1		GABRA3		MICALL1
		SLC9B2		KLHDC8B		LAMC2		BAMBI			THBD		LINC00339		E2F6			IFIT2		LPCAT1		MIEN1
		NAP1L5		IFITM1		DPP4		CNIH2			BC005081_gene		FKBP1AP1		SPRY4			MEA1		ADCY9		MINK1
		TPK1		NEDD9		P2RY2		OTUD1			NOL3		SLC35G2		ZFHX3			IGSF8		GCNT1		MIR4691
		LINC00341		SYCE2		COPZ2		IL11			ARNTL2		DET1		TBC1D2			USP54		TMOD3		MKL1
		HAVCR1		CNIH2		TMEM35		CADM4			SKAP2		RGS12		CHURC1			FAM169A		SERTAD4-AS1		MLF1
		ADD2		BAMBI		MIR7161		MPP2			hsa-mir-126		ZCCHC2		KIF20A			KLF4		GPC1		MLF2
		MCC		NRSN2		NLGN1		TAGLN			ECE1		GLIPR1		PPP1R3C			IFI27		ATP2B1		MLLT3
		CENPBD1		OTUD1		TMEM200C		TRIM7			DYRK4		LOX		NEK9			ACSF2		SPC24		MND1
		FAM171B		IL11		BCAS3		PLEKHG3			IFI16		UBE2E2		UPF3B			MRPS18A		FNBP1		MOCS1
		ARHGAP39		CADM4		AK024998_gene		MATN3			ACCS		SLC45A3		BTD			C6orf62		ZNF622		MORN4
		P2RY2		MPP2		DUS4L		TIRAP			CSTA		NIT2		HOXC8			TM7SF2				MPST
		COPZ2		TRIM7		ABCG2		NEXN			hsa-mir-570		PKM		COL6A1			OXCT1				MRPL43
		METTL21B		PLEKHG3		FMN1		TFAP2A			TFEC		AGPAT5		SIAE			GABBR1				MRPS18B
		TMEM35		TAGLN		EPHA4		EFNA1			BMP6		CD47		DIS3L			NR2C2AP				MTCH1
		MIR7161		TIRAP		RAB30		PSG4			OSBPL10		SCRIB		PKP3			PAX8-AS1				MTFR1
		NLGN1		KCNK2		ULBP3		TRIM2			HECW2		MANSC1		SNORD12			C6orf1				MTMR4
		TMEM200C		NEXN		SGK223		ITGB8			LAMB3		LOC257396		KLF13			CDC37L1				MVD
		BCAS3		MATN3		RUNDC3B		GAS6-AS2			ACOT2		PON2		LGALS8			FBXW4				MXD4
		AK024998_gene		EFNA1		SOX13		SLC30A4			DUS4L		LINC00998		FKBP9			RNF182				MXI1
		DUS4L		PSG4		RGS2		MTAP			MAP3K7CL		TLCD1		IGFBP4			SLC2A8				MYL12A
		ABCG2		TRIM2		SLCO1B3		SLC25A42			FMN1		XYLB		HOXC6			MAPK14				NCAPH2
		TNFAIP8L3		TFAP2A		ADARB1		B3GNT5			SNAI1		UBP1		R3HDM1			WDR24				NCBP2-AS2
		FMN1		SLC30A4		DQ595418_gene		CHRNB1			DQ598479_gene		SGCE		CEP128			ZNF724P				NCOA6
		EPHA4		ITGB8		CD34		BC033949_gene			PEAK1		NFKBIA		ZXDB			SOX9				NDUFA6
		ULBP3		SLC25A42		PHF14		RAB40B			SERPINB2		TRMT10C		GALNT1			CASC4				NDUFV2
		RUNDC3B		MTAP		FES		SLC25A20			TXNRD2		MYL6B		FZD4			TRPV2				NELFE
		RGS2		BC033949_gene		TEP1		JA611279_gene			FES		PEG10		LYRM7			AP2M1				NFYA
		ADARB1		CHRNB1		SNORD12		ABHD8			C11orf71		KLF10		DTX3			IER3				NIPSNAP1
		DQ595418_gene		B3GNT5		FAM222A		JB137817_gene			KSR1		LARS2		ANXA4			ANXA6				NPM3
		CD34		RAB40B		SHROOM3		MAP1LC3A			SIM1		NXPE3		JUN			RRP36				NRBP2
		ZNF766		SLC25A20		KCNN2		MARCH1			LRIG3		ZNF804A		CEP112			LIMA1				NREP
		PHF14		ABHD8		FAM133A		MPDZ			ABTB2		ELK3		SYNM			VPS39				NRIP1
		FES		JB137817_gene		CASD1		SH2D5			CELSR3		BCAT1		DYNLT3			JUND				NUDT2
		FAM222A		MAP1LC3A		SIRPB2		OBSL1			CATSPER1		PDIA4		LINC01420			TUFT1				NUP153
		SHROOM3		MARCH1		CCDC71L		KLF4			MORF4L2		MAGED1		ITGB5			CHRNB1				OCRL
		KCNN2		MPDZ		THEM4		PXMP4			LIN28B		UAP1		RRAGB			COL6A2				OSGIN2
		FAM133A		SH2D5		VGLL4		IGSF8			ADGRL4		MT2A		PPM1D			KIAA1161				PANK4
		CASD1		OBSL1		BST1		SERGEF			TBC1D2B		SESN2		APP			ZNF76				PANX1
		SIRPB2		KLF4		SNORD16		KLC4			LOC100507420_copy2		RASA3		RPS6KA3			QPCTL				PAQR7
		CCDC71L		PXMP4		LOC90784		GATA2-AS1			ASAP1		TMEM168		EFCAB11			KLHDC8B				PARD3
		THEM4		MEGF6		OR51B4		HIST1H2AC			STOM		FJX1		TRIM68			AIM1				PARD6A
		VGLL4		IGSF8		SLC12A7		ADGRE5			UQCRFS1		SIK1					MPV17L2				PARP10
		SNORD16		SERGEF		NCKAP1L		MIR4712			NGFRAP1		SDHA					NSD1				PARP9
		SLC41A2		GATA2-AS1		CATSPER1		MAP3K1			hsa-mir-221		TTC26					TMEM8B				PASK
		LOC90784		KLC4		HES7		DEPDC7			FRMD6		PIGM					NEDD4L				PBX2
		GPR161		HIST1H2AC		TIAM1		ICAM1			LXN		TNNT1					WWC1				PDCD10
		OR51B4		MIR4712		AP1G2		ZNF354A			RELL1		MCTP1					PLEKHG3				PDE4DIP
		NCKAP1L		MAP3K1		PRTFDC1		TRPV2			SCRN1		AGPAT9					HAGH				PDIA3
		CATSPER1		ADGRE5		SELL		SLC6A8			COL5A2							LINC00960				PDLIM2
		HES7		DEPDC7		LINC01444		GKAP1			PDGFB							EFNA1				PEX26
		TLR3		ZNF354A		TLE3		MFSD6			POLR3G							HIATL2				PFKFB3
		TIAM1		TRPV2		LOC645166		CTC-338M12.4			LPCAT2							NAT6				PGBD1
		AP1G2		SLC6A8		SNORD42A		CPT1C			SPR							LDLR				PHYH
		PRTFDC1		CTC-338M12.4		ZNF521		NRARP			RTN4RL2							PPP1R3B				PI4KA
		SELL		GKAP1		PTPRB		HIATL2			SAMD9L							TANC2				PICK1
		LINC01444		MFSD6		TP53TG1		TEAD3			LMO2							SNRPC				PIGO
		TLE3		NRARP		WRB		ZNF700			PHKA1							LGALS3BP				PIH1D1
		LOC645166		CPT1C		PLEKHF1		ASIC1			KRT8							PELI3				PLAA
		SNORD42A		HIATL2		TNFRSF10D		SLC1A4			ZNF518B							PTK7				PLGRKT
		CADPS2		ZNF426		NUBPL		AF070581_gene			SVIP							HLA-A				PLXNA1
		TTC26		TUBA4A		PAPPA		PIK3CD			C1GALT1C1							DOLPP1				PLXNB2
		ZNF521		ZNF700		MIR2682		PRICKLE1			DPP7							AVPI1				POLDIP3
		PTPRB		TEAD3		TNFSF9		ARID5B			EU250752_gene							ZNF827				POLR1C
		TP53TG1		ASIC1		GRB14		SESTD1			OSBPL3							ASIC1				POLR2F
		WRB		SLC1A4		CNTRL		TRIM39			C1orf115							HELZ2				POLR3H
		TNFRSF10D		PIK3CD		HRH1		MAP6D1			SHANK1							HAND2				PPIF
		NUBPL		AF070581_gene		ENO3		NKX3-1			MYCT1							CCDC134				PPIL1
		PLEKHF1		PRICKLE1		ST3GAL1		FHL1			ETV4							ZDHHC12				PPP1R13L
		PAPPA		TRIM39		PIK3CG		NMNAT1			CASP1							PDK2				PPP3CB
		RGS20		ARID5B		INPP4B		HDHD3			SYNJ2							HRCT1				PPP3CC
		TNFSF9		SESTD1		SYNM		MRC2			APAF1							SLC25A29				PRUNE
		GRB14		MAP6D1		ANKRD33B		ZNF532			IL13RA1							SPHK1				PSAT1
		ENO3		NKX3-1		CSTA		LIFR			C14orf159							TRIM26				PSTPIP2
		ST3GAL1		FHL1		UPP1		MOK			INPP1							ZNF414				PTPN2
		PIK3CG		PCYOX1L		S100A3		SMIM19			ITPR1							ROBO1				RAB12
		PLA2G4A		HDHD3		hsa-mir-570		ANO8			AADACP1							PHGDH				RAB15
		CSTA		NMNAT1		TRNT1		PXMP2			FBXO17							IGFLR1				RAC3
		TMCO6		MRC2		HMG20A		AIM1			PPFIBP1							BEND7				RALBP1
		UPP1		ZNF532		SERPINB1		BX648073_gene			NEGR1							ZSCAN29				RAP1GAP2
		MYLK		LIFR		IL31RA		SPRED2			BC125159_gene							MPP2				RBX1
		COG5		SMIM19		LAMA3		RMRP			BCAR1							MAP6D1				RCL1
		hsa-mir-570		MOK		GAS2L3		HES4			ZC3HAV1L							TNK2				RFC4
		SNORD50B		ANO8		HSPA12B		IL1B			DQ587539_gene_copy2							MATN3				RGL2
		HMG20A		PXMP2		SHANK1		SLC6A15			PRPS1							POMK				RGS10
		TRNT1		AIM1		RTN4RL2		HACD1			P2RY2							FDFT1				RIOK1
		TMSB15A		BX648073_gene		AX747067_gene		JMJD8			LOC646762							ENO2				RIPK2
		IL31RA		ID2		TMEM216		DNAJB5			GSDMC							CSNK2B				RMRP
		LAMA3		PHF7		LRRC49		LHPP			NT5E							EIF5A2				RNF185
		TSKU		SPRED2		STARD8		FZD1			UACA							PKP4				RNF215
		HSPA12B		HES4		ABTB2		IFIT1			IL18							DDAH2				RPL7L1
		SHANK1		HACD1		BC005927_gene		MIR4482			TM4SF18							RASAL3				RPS10
		RTN4RL2		IL1B		FGD4		LIN7B			CCND1							CNNM4				RPS18
		AX747067_gene		CXADRP3		GALNT13		TFDP2			RRS1							TCF19				RPS19BP1
		TMEM216		ZNF430		SYNE3		ASB1			CD93							SAT2				RXRB
		LRRC49		JMJD8		C11orf1		MFI2-AS1			HTRA3							PARD6G				SAP130
		ABTB2		GABPB2		MEF2C		PGPEP1			TOX							LOC100506548				SATB1
		BC005927_gene		TXNDC16		ZC3HAV1L		DUSP16			TIE1							SETD6				SBF1
		GALNT13		LHPP		RILP		EMILIN2			PCID2							MICA				SCD
		C11orf1		FZD1		ITGA4		HCG18			ZCCHC3							SNTA1				SEC11C
		SYNE3		DNAJB5		LGALS8		MPP7			RUNDC3B							PAK3				SEH1L
		MEF2C		MIR4482		PCDH1		MAN1A1			SCAMP5							SOX17				SENP2
		ZC3HAV1L		LIN7B		NOVA2		ATAT1			SENCR							TSPAN33				SHB
		MMP16		TFDP2		TNFRSF10A		HFE_copy2			MCAM							MRC2				SHROOM1
		RILP		IFIT1		PCF11		CDC14B			EDA2R							TTC32				SIRT1
		ITGA4		MFI2-AS1		LRIG3		DBNDD1			SNORD81							ZNF217				SKIV2L
		ZCCHC2		PGPEP1		CCDC68		LIMS2			FAM107B							FBXW9				SLC16A5
		PCDH1		EMILIN2		TSC22D3		FBXW9			NOL4L							FRAT2				SLC20A2
		NOVA2		DUSP16		CYP27C1		GRAMD1B			ZSWIM6							WNK4				SLC25A17
		TNFRSF10A		BCL2L11		ARMCX5		SCARF2			CPA4							DHTKD1				SLC39A14
		PCF11		HCG18		APH1B		SMARCA2			KLHL4							SLC16A2				SLC39A7
		LRIG3		CXCR4		DHRS9		OPHN1			MAGEA3							LOC100505817				SLC43A3
		CCDC68		MPP7		TRIM68		PPIP5K1			TNS1							PSIP1				SLC6A15
		TSC22D3		MAN1A1		DQ600036_gene		ZNF251			PTX3							LOC100507420				SMAP1
		CYP27C1		HFE_copy2		NOL3		B4GALT4			PRKACB							GRHPR				SMARCB1
		ARMCX5		ATAT1		STYK1		ZNF624			THEM4							SMCHD1				SNHG6
		C11orf95		CDC14B		LINC00704		TWIST2			ICOSLG							MYO18A				SNN
		APH1B		DBNDD1		PGAP2		RFXAP			PCBD2							SEMA7A				SNORD55
		DHRS9		LIMS2		GPHN		A4GALT			RCN1							SLC30A4				SOD2
		DQ600036_gene		FBXW9		PKI55		LRRC8E			ADRB2							LINC00667				SPAG1
		NOL3		GRAMD1B		L3MBTL3		BEND7			LINC00341							ITM2C				SQLE
		STYK1		ZNF624		SCARNA22		SOWAHC			PROS1							KCTD17				SRPK1
		LINC00704		SCARF2		LOC643401		ZNF653			RPH3AL							TMOD2				SSR1
		PGAP2		PPIP5K1		NR2F1		PELI3			TRIAP1							DENND2A				ST3GAL3
		SNCA		B4GALT4		SH3RF3		TTBK2			SLC7A11							MELK				STC2
		PKI55		OPHN1		TIGAR		GLRB			TINAGL1							APTX				STK25
		GPHN		SMARCA2		PLCB1		PASK			MME							IL15RA				STPG1
		PIGG		TWIST2		RNF135		PLXNA3			DOCK4							PNRC1				SYVN1
		SCARNA22		RFXAP		SDCCAG8		IRS1			FAM213A							IL1RAP				TAB1
		L3MBTL3		KIAA1704		FRMD4B		SOX17			SHANK3							ZNF514				TAP2
		NR2F1		A4GALT		APAF1		TMEM180			TRMT2B							ITGB8				TBC1D22B
		LOC643401		LRRC8E		DOCK6		ZNF771			ITPR2							TOM1				TBCC
		SH3RF3		BEND7		FOXN2		GAS6			DQ596025_gene							PRMT6				TCF20
		TIGAR		ZNF653		PDE4B		HIVEP2			PRKAG2							TRHDE				TEF
		SNORD77		SOWAHC		SH3BP5		TM7SF2			CMTM6							ZNF354A				TEX2
		PLCB1		PELI3		SCRN3		ARID5A			BHLHB9							SLC26A11				TGFB1I1
		SDCCAG8		TTBK2		LYL1		ABCC10			GRB14							NDUFB6				THAP4
		FRMD4B		GLRB		ANGEL1		SYNGAP1			SPTLC3							EPB41L3				THAP7
		APAF1		SOX17		RCAN1		CLTCL1			CCNT2							TYSND1				THOC5
		PDE4B		ZNF771		RPP25		FILIP1L			SOCS3							CDKN2B				TIFA
		TAPBPL		IRS1		EPM2AIP1		SLC2A6			LINC01425							SLC35B3				TMEM14B
		SH3BP5		PLXNA3		USP40		PALM			ACAA2							CRAT				TMEM180
		SCRN3		GAS6		LOC100288911		LINC00839			PLS3							SREBF2				TMEM47
		RPP25		ARID5A		FKBP7		LOXL1			SnoU109_copy3							VEGFA				TOP3B
		USP40		TM7SF2		E2F6		HOMER1			ANKRD20A12P							GNL1				TP53I13
		EPM2AIP1		ABCA3		FAM217B		ADGRG6			HAVCR1							PPP6R2				TRIM14
		LOC100288911		CORO1A		FLJ33630		RPS6KA2			FANCF							APOL1				TRIM27
		FKBP7		SYNGAP1		CHD9		ROGDI			MTUS1							PIK3CD				TRIM52-AS1
		DZIP3		ABCC10		RAB4A		VEGFA			PLOD2							NDC80				TRMU
		SOX4		FILIP1L		OSBPL10		ZBTB5			PYROXD1							ZNF653				TTC14
		TMEM231		GCNT1		SPTLC3		IL1RAP			LOC100288911							TP53BP1				TTL
		FLJ33630		SLC2A6		BMP6		DYRK1B			LAMA3							LRRC8E				TUBGCP6
		CHD9		PALM		MSL3P1		NFKBIE			CPPED1							SMIM19				TUSC3
		RAB30-AS1		WASH5P		PAK1		BC014180_gene			AK024998_gene							SCARF2				TXN2
		OSBPL10		AK094621_gene		SERPIND1		PSMG4			GAB2							VARS2				U2_copy8
		SPTLC3		LOXL1		LACTB2		RELB			LAMA5							TMEM80				UBE2V2
		BMP6		ADGRG6		LOC646268		DCAF10			ICAM2							RBPMS2				UBTD1
		MSL3P1		FOXN3		SNORD35B		ZNF184			SPATS2							GREM1				UBXN2B
		PAK1		VAMP1		LINC01117		RAB26			COA1							LHPP				UNC13B
		SERPIND1		HOXB6		FOXG1-AS1		GABBR1			JA429829_gene							TES				UQCR10
		LACTB2		RPS6KA2		HYLS1		SFMBT1			ARHGAP23							ATP6V1E1				VAPA
		LOC646268		ROGDI		LCE2A		CDC37L1			SERPIND1							SGSM3				VARS
		FAM175A		VEGFA		PKP3		BAHCC1			LINC01111							RAB36				VCPIP1
		LINC01117		ZBTB5		HSD17B14		NREP			FOXO1							RPS4Y1				WBP1L
		RNASEH1-AS1		IL1RAP		SULT1B1		C22orf39			CSAG1							ARSA				XBP1
		FOXG1-AS1		ADCY9		FAM110A		ABHD3			MMP1							FBN1				YES1
		SNORD44		DYRK1B		DQ583161_gene		PER1			LAMC1							SLC35F3				ZCCHC7
		LCE2A		NFKBIE		INHBA		IGFLR1			ADA							DCDC2				ZDHHC8
		TLCD1		CTPS2		BC024248_gene		ZNF544			DFNA5							TMEM132A				ZFAND3
		HSD17B14		PSMG4		COL27A1		ASPHD1			ZNF521							TMEM63B				ZFHX4
		SULT1B1		HOXD9		EPS8L2		JARID2			CBX2							PIANP				ZFP90
		DQ583161_gene		PARP16		TRIM6		DNAJC6			HYAL2							ISCA1				ZFPM2
		INHBA		BC014180_gene		CTBS		MAST3			ABI3							TPST2				ZNF205
		BC024248_gene		RELB		LOC101927501		C9orf116			RAP2B							LIN7B				ZNF251
		COL27A1		DCAF10		SNHG17		DHRS1			COL8A1							UBAP1				ZNF358
		EPS8L2		NAT1		FERMT1		TES			CPED1							MAP3K1				ZNF451
		TRIM6		ZNF184		CARD6		SHROOM1			TMEM194B							THEMIS2				ZNF639
		LOC101927501		RAB26		PARP6		BTBD9			LINC01483							LZTS3				ZNF74
		SNHG17		GABBR1		CACNG7		SAMD5			ANXA5							CTSF				ZRANB1
		FERMT1		CDC37L1		HOXD8		RAB36			MGARP							ZBTB4				ZSCAN26
		CACNG7		SFMBT1		SDSL		LY6G5B			ZMAT3							SPIN1				ZSWIM8
		SDSL		BAHCC1		MSX1		TESK1			CARD16							B4GALT4				ZXDC
		MSX1		FAM214A		CBX2		STARD10			CRNDE							ZNF184
		FAM127C		SLC35D1		FAM127C		ZNF655			PTGER4							OASL
		ACOT2		PPP1R13B		ACOT2		OASL			H1F0							LINC00106
		CBX2		MAGEE1		EDA2R		ZNF827			HMGA2							FUZ
		EDA2R		FAM120C		MANEA		SIDT2			TRIM6							SIGMAR1
		MANEA		C22orf39		CSRNP1		LOC100294145			NR2F2							CLIC1
		PITX1		ABHD3		CCNE1		ZFP90			CD109							PANK3
		TNFRSF11A		IGFLR1		ME1		CXCL1			BCL2A1							PTCSC3
		ABCB1		ZNF544		MARC2		LOC100507420			TP53I3							TESK1
		CCNE1		PER1		SENCR		LINC00106			DHRS9							CCND3
		ME1		C1orf63		CD53		ABTB1			ZNF215							SAMD5
		MARC2		DNAJC6		ABCC4		POMK			EFEMP1							TMEM62
		SENCR		MAST3		SSH2		NECAB3			ATG4A							MMP24-AS1
		CD53		JARID2		CASP1		ASB13			CCDC68							TBC1D10A
		SESN2		ADIRF		CRNDE		PIM2			HDHD1							ACADS
		ABCC4		C9orf116		TBX18		PCDHGC3			CCRL2							POLB
		TMEM39A		DHRS1		PPCS		TMEM63A			SLC22A5							GTPBP2
		CASP1		ZNF510		C20orf96		BTN2A2			SLC38A6							SLC2A1
		TNFAIP3		TES		SYT9		ZSCAN9			FAM60A							TRIM58
		CRNDE		RAB36		CPNE8		IFIT2			FLJ41200							TOPORS
		TBX18		SAMD5		CCNT2		USP54			LOC100506860							GREB1L
		C20orf96		STARD10		SNX19		GCAT			PDIA5							RPS6KA2
		SYT9		TESK1		FAT4		ZBTB12			USP40							ISG15
		CPNE8		ZNF655		LOC100507420_copy2		SNX18			ARHGDIB							PARP8
		CCNT2		ZNF827		TECPR1		APBB1			ITGA4							ADAMTS12
		SNX19		SIDT2		URB1		LZTS3			C2CD5							AGPAT6
		CCDC91		OASL		RELL1		CCDC28B			PRKCE							FAM84B
		FAT4		GK5		TRAPPC9		C1orf21			CPNE8							ICK
		LOC100507420_copy2		LINC00106		NEGR1		SERINC5			LINC01098							FN3K
		TECPR1		LOC100507420		CABLES1		TEF			SCARNA22							BNC1
		URB1		GABRA3		KLHL4		ROBO1			PGM2							FOXG1
		RELL1		POMK		GXYLT1		FAM8A1			CD34							DYRK1B
		TRAPPC9		ABTB1		PRKCE		ARHGEF19			DQ583161_gene							GBA2
		TPCN1		NECAB3		SLC12A6		MOB3C			DHFRL1							C1orf233
		NEGR1		CDH13		PLK3		JMY			RGS2							SLC25A42
		CABLES1		PIM2		SRC		FOXO4			ENG							ADGRG6
		LOC100506844		ASB13		PLSCR4		CRELD1			ARHGAP31							BAG6
		KLHL4		PCDHGC3		PDGFA		GNL1			LINC00704							HSD3B7
		PRKCE		ZSCAN9		ZNF438		STPG1			DQ583161_gene_copy3							GOLGA7
		QTRTD1		BTN2A2		SRGAP1		TYSND1			ADARB1							DNAJC6
		PLK3		TMEM63A		ABLIM1		FRAT2			GIMAP2							SNAP29
		SRC		USP54		FNDC4		SATB1			LMO7							PPARD
		NR3C2		IFIT2		TNS1		SPATA5L1			RGS5							HMGCR
		SLC35G2		ZBTB12		KIAA0586		ABHD6			TBC1D4							HACD1
		IRAK2		SNX18		BACH1		XKR8			ABCG2							TPD52
		PDGFA		GCAT		AADAC		FAM76A			SYT1							C9orf116
		ZNF438		APBB1		HLA-DRA		ARL4D			BPGM							ACSS3
		SRGAP1		LZTS3		NRP2		SYT14			AK027091_gene							ABCD3
		ABLIM1		CRYL1		SNORD4A		OXCT1			PDGFRL							SLC37A4
		FNDC4		GLUL		SLC7A11		TUBB2A			FNDC4							TAGLN
		TNS1		CCDC28B		GRIN2D		PAQR7			CGNL1							MYBL1
		KIAA0586		C1orf21		YAF2		SLC35B3			LRIF1							PDPN
		AADAC		SLC25A30		CASP8		IFIT5			NBEAL2							PPT2
		HLA-DRA		SERINC5		PTPRN2		AHDC1			PKIG							FOXP4
		NRP2		MOB3C		EMP2		SLC26A11			IKBIP							HLA-F
		SNORD4A		ARHGEF19		ITGBL1		MORN4			TSPAN15							UHRF1BP1
		SLC7A11		FAM8A1		LOC654342		PIM1			PECAM1							CNN2
		ANKRD13B		ROBO1		ALKBH8		KCTD11			JB137816_gene_copy3							RHOD
		GRIN2D		JMY		SLC35E3		CNNM4			EBI3							PPP1R2
		YAF2		FOXO4		MGAT4A		ACADS			FLJ33630							OBSL1
		MSRA		ZCCHC6		TFEC		WDSUB1			LOC643401							HMOX1
		CASP8		GNL1		ZMAT3		TMEM63B			CC2D2A							MDC1
		PTPRN2		TYSND1		SNRK		ELOVL6			LOC645166							MAN1A1
		TNRC18		FRAT2		PSPH		FRMD5			TSPAN12							GRAMD1B
		ITGBL1		SPATA5L1		SNORD17		FOXG1			PCDH1							MRPS10
		ATHL1		ARL4D		SAMD9L		GLTSCR1L			PLXNA2							AARS2
		LOC654342		FAM76A		FGF1		KDM1B			SASH1							NIPSNAP3A
		ALKBH8		XKR8		RPL13AP20		FAM171A2			OCIAD2							DHX32
		SLC35E3		ABHD6		GPD1L		FOXD1			CD59							ERAP2
		MGAT4A		SYT14		SRSF8		LZTFL1			SYNE3							OCEL1
		TFEC		TUBB2A		FKBP14		MB21D2			LOC646268							ATP11B
		ZMAT3		SLC35B3		FLJ42351		CEBPD			CDYL2							STXBP2
		PSPH		OXCT1		ASB9		MEF2BNB			ARHGAP18							BDH1
		SNRK		SLC26A11		TOX		ZSCAN29			ANGPTL4							SERGEF
		TUBB3		IFIT5		OXSM		LHFPL2			HHEX							RMI1
		TRIM47		AHDC1		LTN1		MARK4			PTPRN2							TMEM9
		SNORD17		PIM1		MSANTD4		FARP1			CEND1							TNC
		SAMD9L		KCTD11		SESN1		CD274			SDSL							ADGRE5
		RPL13AP20		TDRKH		SCN8A		ST3GAL3			HACL1							TUBB2A
		FLJ42351		CNNM4		AK095721_gene		ZNF76			ESAM							ZNF580
		ASB9		ACADS		PEAK1		PRR3			DUSP6							EMB
		TOX		WDSUB1		RPH3AL		SNX30			MSL3P1							LAYN
		MSANTD4		ELOVL6		HLA-DRB1		TANC2			INHBA							NRN1
		RASA3		FRMD5		PIP4K2C		AK055601_gene			BMPR2							DVL3
		SESN1		TMEM63B		WDFY3		MXI1			OR51B4							PALM
		SCN8A		LOC400043		NOM1		C5orf42			TFB2M							WDR46
		AK095721_gene		FOXG1		JUP		ING5			YAF2							CD24
		PEAK1		HLCS		TSPAN9		ARL15			UGDH							CDC14B
		RPH3AL		KDM1B		EFHC1		CCBL1			PNMA2							C6orf89
		NAV2		TMEM255B		MYH16		FAM174A			FAM198B							LDLRAP1
		HLA-DRB1		FAM171A2		CARD8-AS1		KIF7			MGAT2							FAM8A1
		PIP4K2C		ZBED5-AS1		NRCAM		KDM5B			WBP5							PLEK2
		WDFY3		MB21D2		PHEX		DNAL4			LOC102723769							TLN2
		NOM1		FOXD1		SLFN5		MICAL3			PLCB1							OPTN
		EFHC1		ZSCAN29		CHST7		SLC25A29			PLCB4							SERINC5
		MYH16		CD274		E2F8		PPT2			SRXN1							PRSS12
		PFDN1		MARK4		GAA		EIF5A2			SDPR							FAM102A
		CARD8-AS1		FARP1		GCKR		UHRF1BP1			LAMB1							CEP78
		SLC25A13		LHFPL2		ORAI2		ARSA			HTATSF1P2							SERPINE2
		C6orf120		PRR3		VRK2		ZNF675			SDCBP							PXMP4
		NRCAM		ZNF76		WSCD1		C1QL4			NUDT11							CNPY3
		PHEX		SNX30		LYRM7		TPST2			WDFY3							LINC00899
		SLFN5		AK055601_gene		TSPAN1		FZD8			TLE3							CNIH2
		E2F8		TANC2		NUDT8		BCORL1			NUBPL							NFKBIL1
		GCKR		ABCC5		FBXO22		ZSCAN26			LOC100287036							PDLIM1
		ORAI2		ARL15		BCL2A1		ITPKB			PCF11							ATPIF1
		WSCD1		C5orf42		KCTD15		EFNA5			NAGLU							DKK3
		TSPAN31		MIB2		LINC00958		FBXW4			PIK3CG							FOXO4
		LINC00339		CPT2		DGAT2		KIAA0226			DQ593719_gene_copy2							STARD10
		TSPAN1		FAM174A		ENDOD1		TMEM80			MDM2							SAMHD1
		NUDT8		KIF7		PPM1D		ZNF318			SNORD110							OCLN
		FBXO22		FKTN		WBSCR27		PDE4DIP			hsa-mir-3176							SLC7A5
		BCL2A1		MICAL3		MPP4		CUL9			DQ586768_gene							TRIM7
		KCTD15		PPT2		SYT1		ZFPM2			ITGBL1							BC037321_gene
		LINC00958		SLC25A29		NAV3		KIF13A			OSGIN1							MMP14
		DGAT2		EIF5A2		SPRY2		VCPIP1			SNHG5							AK4
		ZNF22_copy2		ZNF675		C8orf48		HDAC10			GALNT6							HDHD3
		WBSCR27		ARSA		GSDMC		PDLIM2			GSPT2							SNX18
		MPP4		SOGA1		HECW2		NIPAL3			NME7							HOXB4
		SYT1		UHRF1BP1		SNORD79		ARVCF			MYEOV							KLHDC3
		NAV3		ATP2A1-AS1		CD70		TTC32			FHOD1							BLVRA
		SPRY2		TPST2		ZNF175		ALDH1A3			NQO1							PABPC1L
		C8orf48		ITPKB		ITSN1		HINFP			SESN1							SLC25A4
		GSDMC		TMEM80		MGARP		HMGCS1			MAPKAPK3							LIFR
		HECW2		FBXW4		INTS2		GPANK1			S1PR1							BTN2A2
		SNORD79		ZNF346		ACER3		HOOK2			FSCN1							FXR2
		CD70		KIAA0226		SOCS3		EPC1			CAPN2							CARD10
		DOCK10		DUSP22		DQ593719_gene_copy2		C6orf136			SH3BP5							SPNS2
		ZNF175		TSPYL2		hsa-mir-3176		NFKB2			AP1G2							NDST2
		MGARP		ZNF318		FBXO17		CALHM2			FXYD5							ARL4D
		SOCS3		CUL9		NRG1		KLC3			RINL							PIK3CA
		DQ593719_gene_copy2		HOXC8		TBC1D8		BAIAP2			DQ587539_gene_copy3							NKX3-1
		hsa-mir-3176		KIF13A		LOC102724434		DSEL			NUDT8							JMY
		FBXO17		HDAC10		EVI2B		POMT1			MBNL1							ZKSCAN8
		GTF2E1		HIST1H2BD		SLC12A2		AVPI1			ATP5G3							SMAD1
		NRG1		NIPAL3		STK38L		CRYBB2P1			IGFBP6							SLC1A4
		PAAF1		TTC32		OSBPL3		PERP			GRIN2D							IFIT5
		LOC102724434		ARVCF		PRKAG2		KIF24			STAB1							DDX3Y
		B4GALT6		TNFAIP2		NOL4L		BTN3A1			GIMAP4							MXRA7
		EVI2B		LMBRD2		KIAA1549L		SNN			NAP1L5							HINT2
		OSBPL3		HMGCS1		ACSL5		BOK			PDGFA							PDLIM4
		PRKAG2		GPANK1		CHURC1		INAFM1			P3H2							MOK
		NOL4L		C6orf136		CPNE7		KLHL22			DENND3							PTGR1
		KIAA1549L		NFKB2		BBS10		LINC00667			LRRC49							IFIT1
		CPNE7		HOXC4		NAGLU		DSE			CCDC80							SLC2A6
		BBS10		CALHM2		PVRL1		IL1A			TRABD2A							LIMCH1
		NAGLU		BAIAP2		FERMT3		ZNF414			NFE2L3							ABCF1
		FERMT3		AVPI1		NMI		HSBP1L1			PALMD							MUT
		NMI		POMT1		DGKA		UBR2			CLU							SMARCA4
		KCTD12		DSEL		KCTD12		LRP12			HMG20A							ZNF624
		SH2D1B		PERP		SH2D1B		SPAG1			NUDT19							BC056407_gene
		TTC5		CREG1		BPGM		PMM1			MSX1							MRPL14
		BPGM		KIF24		ARHGAP31		ALG14			CD74							SECISBP2L
		ARHGAP31		SLC31A2		COA1		SFRP1			HSPA12B							ZBTB9
		COA1		USE1		CDYL2		ZBTB22			PHACTR2							ITPKB
		CDYL2		UBL3		IL18		TPMT			CD163L1							HEXDC
		IL18		ZBTB43		ITGB3		TRIM59			MDK							ABCC10
		ITGB3		INAFM1		TDP1		C6orf226			EVI2B							GNE
		NUDT19		SLC38A9		NUDT19		ZNF74			MGST2							ACAT2
		PCID2		CDAN1		PCID2		KIF13B			CRYBB1							PFDN6
		DENND3		KLHL22		RP2		PIK3R2			NCKAP1L							ZNF544
		EDN1		LINC00667		DENND3		HPS4			TPK1							AUNIP
		IGF2BP1		ZNF414		EDN1		PIGO			FOXG1-AS1							ARHGEF4
		C14orf159		HSBP1L1		IGF2BP1		TNK2			HBE1							JB137817_gene
		GRB10		UBR2		C14orf159		TMEM62			IGF1R							DBNDD1
		ITGB4		PMM1		ITGB4		ICK			CAPRIN2							MRPL2
		NXPE3		SFRP1		PRAME		MXD4			C7orf61							MICB
		PRAME		PPP2R5A		CPPED1		MIR4691			BCKDHA							ELOVL6
		SGCE		ZBTB22		PLAC1		MLLT3			F2R							MIR4482
		CPPED1		C10orf54		PDGFRL		PCK2			LPCAT4							METRNL
		STEAP1B		TRIM59		TBC1D4		ZFAND2B			CAV1							KCTD11
		PLAC1		TPMT		LPIN1		DTNBP1			NLGN1							FBLN2
		PDGFRL		C6orf226		MEF2A		STAMBP			DGAT2							SCARA3
		TBC1D4		PIK3R2		ZSWIM6		NDST2			VAMP5							KLHL22
		LPIN1		HOXC9		TNS3		PPP2R3A			TMEM35							RIPK1
		MEF2A		TMEM62		LINC00941		DDIT3			TRNT1							ELOVL2
		ZSWIM6		TNK2		PMP22		DCAKD			PTPRG							MFN1
		TNS3		ICK		DQ587539_gene_copy3		NS3BP			BAG2							SNX30
		LINC00941		LYN		DDX52		MOCS1			SRGAP1							DNPH1
		PMP22		PCK2		ERG		MTMR3			PLAC1							EFEMP2
		DQ587539_gene_copy3		ZFAND2B		MGST2		TIFA			SHROOM3							MAGEA6
		ERG		STAMBP		PCDH10		BAG1			PCDH10							RNASEH2B
		MGST2		NDST2		BBC3		UBAP2			TMEM164							PID1
		PCDH10		ANKRA2		RSPRY1		FAM214B			AKR1B1							HFE_copy2
		LTBP2		PPP2R3A		MAGEA3		ZKSCAN8			DQ600036_gene							MTAP
		BBC3		NS3BP		TMCO3		WDR24			PLEC							ABHD3
		RSPRY1		EVI5L		SNORD68		AUNIP			SNHG17							PIK3R2
		MAGEA3		MTMR3		FADS2		HEBP2			PRSS23							MAPK3
		TMCO3		BAG1		LINC01234		CUL7			MARC2							JARID2
		SNORD68		UBAP2		ITPR2		GNE			S100A2							TNFRSF21
		CRLS1		ZKSCAN8		P3H2		ZNF217			TBX18							ATPAF1
		CCDC90B		AUNIP		MEST		SLC43A3			GCKR							RAD54L
		FADS2		WDR24		SLC6A6		DQ596940_gene			UVSSA							SLC6A8
		LINC01234		HFE		FAM43A		TJAP1			APLN							MICAL3
		ITPR2		GNE		LRIF1		LOC100506548			PSMD10							TBX3
		FIG4		ZNF217		FAM198B		PPP3CC			ARPC1B							ABCD1
		P3H2		CUL7		STAB1		ZCCHC7			SNRK							DAXX
		C15orf39		DQ596940_gene		BTG2		PRUNE			GTDC1							MTFP1
		MEST		SERTAD4-AS1		SYNJ2BP		AP3M2			SGMS2							NEXN
		FAM43A		AP4E1		HIPK2		FANCE			SNCG							ABHD8
		LRIF1		LRP1		ADM		SNTA1			SNORD68							TAF11
		FAM198B		PRKCD		DICER1		SGPL1			SCRN3							SLC25A20
		STAB1		LOC100506548		COL4A5		DYNC2H1			TMEM200C							SMU1
		FGFRL1		TJAP1		LATS2		CMC4			PTCHD4							HIST1H2AC
		BTG2		FANCE		LOC102467226		PIGX			SLX4IP							TUBGCP4
		CCNYL1		SNTA1		NBEAL2		CHST3			RPS19							SMOC1
		SYNJ2BP		CMC4		GLS		AFAP1L1			RPL9							GLDC
		HIPK2		SGPL1		SFR1		TJP2			SLC26A2							HCG18
		PEG10		PIGX		TSPAN15		RAB15			NOS3							STAP2
		LARS2		CHST3		DYNLT3		SPG11			ANPEP							TERT
		ABI2		SPG11		ARHGAP4		SMAD1			TNFRSF14							TRIM39
		MANSC1		TJP2		TRIML2		MIER3			RAB34							BICC1
		KLF10		SMAD1		GIMAP2		SLC16A5			LOC90784							FUCA1
		LOC102467226		MIER3		ME3		ZXDC			FGF5							SIDT2
		NBEAL2		SERPINE2		MERTK		SERPINE2			FAM43A							BEX1
		AGK		TAF5		BTD		TAF5			WBSCR27							MFAP2
		SFR1		WTIP		TMEM19		WTIP			DQ590589_gene_copy20							NIPAL3
		GLS		ZBTB9		MTUS1		ZBTB9			NFATC2							HTRA1
		TSPAN15		TUFT1		CUL4A		TUFT1			CHCHD10							C21orf91
		ARHGAP4		PALLD		ARHGAP24		PALLD			CD70							PJA1
		GIMAP2		DHX32		GFPT2		DHX32			PIP4K2C							FAM76A
		ME3		CCDC134		KIAA1551		DGCR14			ZEB2							FAM50B
		MERTK		ASAH1		BMPR2		ZNF451			ALG8							STOML2
		TMEM19		ACSF2		DQ590589_gene_copy20		CCDC134			SH2D1B							SLC15A3
		CD82		MALT1		ANXA4		ASAH1			SRC							TP53I11
		MTUS1		ITM2C		CRBN		ITM2C			GNG11							MESP1
		CUL4A		PPP1R3B		GNL3L		PPP1R3B			FLJ23867							TOX2
		ARHGAP24		TAF8		HSPA4L		MALT1			RHOJ							NECAB3
		BMPR2		S100A4		KLF13		ACSF2			MGAT4A							TFAP2A
		DQ590589_gene_copy20		UAP1L1		C7orf61		CDPF1			ADTRP							ZER1
		HSPA4L		DENND4C		RARG		TAF8			ESYT2							PRRC2A
		SPG7		AARS2		HDHD1		UAP1L1			PDE4B							RAB11FIP1
		C7orf61		MYBL1		TP53I3		ZFHX4			SRPX							KIF13A
		LRRC8C		PJA1		CYB5A		MYBL1			PHF14							ADORA2B
		RARG		DHRS11		GRK5		AARS2			S100A10							NR2F6
		HDHD1		BTN2A1		CGNL1		DLGAP1-AS1			AK097878_gene							PRDX2
		TP53I3		RNF8		CMBL		DDX60			NRIP3							CTDSPL
		DUSP12		SMAP2		SKAP2		PJA1			MAGEA1							WDR76
		CYB5A		AGTPBP1		L3HYPDH		FKBPL			APOBEC3C							MSMO1
		MGST1		TMEM132A		GALNT6		DHRS11			PHEX							HAT1
		CGNL1		DDX39B		NDNL2		BTN2A1			RILP							TMEM87A
		CMBL		PNRC1		HMGN3		RNF8			TFPI							FILIP1L
		SKAP2		TPBG		TSPYL4		TMEM132A			SYNJ2BP							PLEKHA2
		L3HYPDH		VARS2		SNORD110		SMAP2			MECOM							C6orf136
		GALNT6		HEXDC		CSAG1		AGTPBP1			CARD8-AS1							TWIST2
		HMGN3		MAPK12		COL17A1		DDX39B			COL17A1							KIF24
		SNORD110		FAT1		CHST11		EVA1B			FAM133A							ESCO2
		CSAG1		SLC2A8		CEND1		TRIM52-AS1			ENO3							XKR8
		COL17A1		FNBP1		HACL1		PARD6A			L3HYPDH							MPDZ
		CHST11		B3GALTL		GGT5		LOC220729			COL4A6							GALT
		CEND1		MICA		FZD4		TPBG			PKIA							ZNF532
		HACL1		TDRD7		PALMD		PNRC1			TSPAN1							C3orf18
		GGT5		DNAJC15		ETV4		VARS2			NMI							MB21D2
		PALMD		HELZ2		AOX1		MAPK12			CMBL							SLC25A10
		UBE2E2		SOCS6		NUB1		CYLD			SNORA6							UBQLN1
		ETV4		IFI27L1		TLR4		HEXDC			LOC102467226							HERC5
		AOX1		PPP2R5B		SEMA3A		FAT1			FAM84A							SYDE1
		STEAP3		SELO		NOTCH1		PGBD1			DISP2							PPP2R5D
		APBB2		PLEKHA2		FLJ23867		PSTPIP2			LRRC20							NOL7
		APOBEC3B		BNC1		TFB2M		SLC2A8			C11orf91							ATAT1
		SEMA3A		FUZ		PTPN14		MICA			DQ595418_gene							FBXL16
		NOTCH1		C9orf40		AMIGO2		ABHD16A			C11orf1							DCAF10
		FLJ23867		HOOK3		PDE2A		LINC00883			CRIP1							TAF8
		TFB2M		OCEL1		TBC1D2B		TDRD7			TP53TG1							CAP2
		AMIGO2		CAP2		FKBP9		DNAJC15			SERPINE1							CUL9
		C4orf48		TPD52		SLC35F2		HELZ2			CCDC88C							LINC01133
		CHCHD7		ENO2		SLIT2		SOCS6			RSPRY1							DSEL
		TBC1D2B		GMPR		NRIP3		IFI27L1			RNASE1							DGCR6L
		SLC35F2		ATPAF1		EZH2		PLEKHA2			CYP27C1							TP53
		CHD1L		NFKBIL1		NEK9		SELO			SLC39A8							DNAJB5
		SLIT2		HOXC6		CITED4		BCL7A			RARG							IFNGR1
		NRIP3		MAML1		NLRP1		BNC1			GLS							MAP1LC3A
		EZH2		DHTKD1		CMTM3		ATG4B			MLH3							MATN2
		CITED4		SNX25		ARAP3		FUZ			ICA1							EMILIN2
		NLRP1		GALT		PRKCH		LOXL1-AS1			NAV3							ALKBH5
		CMTM3		MYO18A		PRMT3		MFHAS1			EPS8L2							MIR4712
		PRKCH		ADORA2B		BCKDHA		HOOK3			TM4SF1							ANKRD13A
		TMED3		ATG4D		HEATR1		U2_copy8			TM7SF3							GLRB
		BCKDHA		PCYT2		S100A2		CAP2			ZNF438							INAFM1
		S100A2		SELM		LRRC8D		OCEL1			ORAI2							RELB
		LRRC8D		PKP4		SLC9A1		CXCL8			CHIC1							MARK4
		RAP2B		PROSER2		RAP2B		ENO2			NLRP1							ZNF700
		CARD8		HAUS7		CARD8		TPD52			WWTR1							BC067230_gene
		GIMAP4		NFX1		GIMAP4		GMPR			OAF							MYL9
		LPXN		HGSNAT		LPXN		FECH			RPS27L							SPINK6
		LXN		ZNF395		LXN		ATPAF1			SNORD17							NFX1
		MLLT11		KIAA0754		MLLT11		MCCC1			SLITRK1							PTGFRN
		LOC102723769		HTRA1		LOC102723769		NFKBIL1			ALS2CL							LURAP1L
		TRNP1		C6orf47		TRNP1		TBC1D22B			HHIP							MCUR1
		DFNA5		CDIP1		TMX4		CTNS			HLA-DRB1							C6orf132
		MECOM		OTULIN		DFNA5		DHTKD1			MTSS1							RGP1
		TRMT2B		EIF4EBP2		RPS6KA3		TTC14			MEST							ZNF32
		ASCC3		CSNK2B		MECOM		SNX25			FERMT1							NFKBIE
		CAPRIN2		AGGF1		TRMT2B		UBXN2B			KCNN2							IL32
		BRE		MPND		ASCC3		GALT			SFTA1P							BX648073_gene
		FGF2		ZHX3		CAPRIN2		MYO18A			ME3							NOG
		PHLDA3		GNB5		FAM111A		SHB			MARCH4							RPS6KA1
		LMBR1		TTC38		SH3KBP1		SLC20A2			APH1B							HLA-B
		NIT2		KIF1B		PHLDA3		ADORA2B			TPM2							BRPF3
		LPCAT2		LINC00294		LMBR1		PCYT2			KLHL42							CUL7
		PLEKHG4		GPR4		LPCAT2		SELM			LAPTM5							KDM1B
		MARCH4		SSX2IP		PLEKHG4		PKP4			NDRG4							NEDD9
		INPP1		PDK2		MARCH4		NRBP2			NRCAM							SOWAHC
		ANKRD11		TLE4		INPP1		HGSNAT			SLC35E3							TIRAP
		PTGER4		BC067230_gene		PTGER4		NFX1			AX747067_gene							C6orf106
		TMPRSS15		L3MBTL2		DIS3L		ZNF395			IDUA							KIRREL3
		CPED1		QPCTL		ZFP36L2		KIAA0754			RPP25							JMJD8
		OAF		METRNL		CPED1		HTRA1			HIPK2							AF070581_gene
		ALDH1A1		SLC37A4		OAF		SNORD55			SLC35F2							HOXB9
		PLXND1		PINK1		RIN1		C6orf47			CCDC71L							GCAT
		LMO7		TMEM2		LMO7		CDIP1			CUL4A							SH3BP1
		DRAM1		SGTB		MTHFD1L		PICK1			QSOX1							FAT1
		LOC730101		MUT		PGF		ADAM19			PRKCH							AK5
		ADTRP		PLEK2		LOC730101		EIF4EBP2			MAGEA12							MAD2L1BP
		TRIM5		BID		UPF3B		TP53I13			AK127183_gene							PPP1R11
		COL18A1		RPP25L		ADTRP		TAB1			MCM6							ULK2
		PNMA2		MPV17L2		TRIM5		CSNK2B			UPP1							SIM2
		EDEM2		GBA2		PARVA		CEBPB			RRM2B							GJC1
		TTLL5		STK38		PNMA2		DQ579335_gene			PRRT3-AS1							GATA2
		FAM167A		MCUR1		TTLL5		ZHX3			RAB39A							GPANK1
		LINC01358		DDAH2		LINC01358		IKBKB			MLKL							DDX58
		ATG4A		MAPK9		ATG4A		ANKRD12			PPM1F							KIAA0226
		NXT2		GMDS		NXT2		RCL1			SCN8A							ECHDC2
		TXNRD2		PTPN18		TXNRD2		ZSWIM8			PKI55							C22orf39
		LINC01425		GJC1		LINC01425		TTC38			HSD17B12							STAMBP
		CD163L1		ERAP2		CD163L1		SSX2IP			FDXR							LSM2
		SHANK3		ZFYVE19		SHANK3		PDK2			PLEKHF1							SERF2
		ADGRL4		FAM219A		ADGRL4		PARP9			CITED4							SYT14
		CYFIP2		TMEM87A		CYFIP2		BC067230_gene			L3MBTL3							HSBP1L1
		PRKAR2B		NSD1		DUSP6		L3MBTL2			LMCD1							VPS52
		DUSP6		TUBGCP4		PM20D2		QPCTL			FASTK							RPP25L
		EEA1		XXYLT1		ZDHHC13		SLC37A4			ABCC1							PRKACA
		MAGEB2		TOM1		EEA1		METRNL			SLFN5							SELM
		PHACTR2		C5orf22		MAGEB2		KIAA1586			SEMA3F							GMNN
		ALDH3A2		PDCD4		PHACTR2		CEP76			ITGB3							TJP2
		BAG2		LRRC57		ALDH3A2		TMEM2			BCL6B							CDCP1
		ESF1		ARMCX1		BAG2		RNF215			LINC00911							DLG5
		ATF5		PHF2		GLCE		CCDC106			PREX1							PER1
		SYNPO		PPARD		SURF1		MUT			ABLIM3							ANO8
		FJX1		NID1		SYNPO		DQ574263_gene			CABLES1							DQ596940_gene
		C15orf54		NAT6		C15orf54		E2F3			HPSE							HDAC10
		MT1X		PTGR1		CST2		BID			ALKBH8							NOV
		CST2		LOC100506100		APLP1		PLEK2			CST2							KLC2
		APLP1		FOXP4		TEK		RPP25L			SAMD9							LINC01551
		TEK		FOXJ2		JAM3		ZNF205			AK056396_gene							SSX2IP
		ATP5I		CEP78		PKIA		MPV17L2			LINC01234							OIP5-AS1
		JAM3		C16orf59		RBMS2		GBA2			KCTD12							PAGE5
		PKIA		UBR1		KLHL42		STK38			ZFAND2A							ARL15
		RBMS2		FGD1		SPR		MCUR1			ARHGAP24							PCDHGC3
		LOX		ABCD3		FLJ41200		TUBGCP6			ANKRD1							IL1B
		KLHL42		LAPTM4B		TCN2		DDAH2			LAMA4							UBR2
		SPR		AP1S2		HHEX		GTF2H4			MAN1B1-AS1							TDRD7
		FLJ41200		APTX		SCARF1		GMDS			TNFSF9							SYCE2
		TCN2		FZD2		LAMB3		PLGRKT			GSE1							SEMA5A
		HHEX		ZNF131		ZMYND8		ERAP2			SYNPO							SMARCA2
		SCARF1		MAP3K2		MLKL		GJC1			LMNA							RNF8
		LAMB3		PHF10		ZCCHC3		METTL4			mir-34							FOXD1
		ZMYND8		FAM102A		DQ587539_gene_copy2		FAM219A			CYB5A							DUSP16
		MLKL		OSBP2		LOC151760		NSD1			LPIN1							IL11
		ZCCHC3		BMPR1A		VAT1L		TMEM87A			SLIT2							DDX39B
		AGPAT5		IFNGR1		C1orf115		TUBGCP4			SEMA6B							HMGCS1
		DQ587539_gene_copy2		TAF11		SNORD81		TOM1			ETNK1							WRNIP1
		LOC151760		CCDC22		CCDC80		FAM188A			PRAME							GKAP1
		C1orf115		ESCO2		C2CD5		PDCD4			NXT2							ELL2
		SNORD81		UBXN7		PRKACB		PPARD			SNORD79							DHRS1
		CCDC80		CRAT		LRRC20		MKL1			MLLT11							SFMBT1
		BZW2		NAA35		VEPH1		MPST			PMP22							GMDS
		C2CD5		BLVRA		COL4A6		NID1			GNGT2							CPT1C
		PRKACB		CDYL		PLTP		NAT6			ZC3H15							SPARC
		KHDRBS3		TPRN		DQ590126_gene_copy3		MLF1			PVT1							SDF2L1
		LRRC20		DDX58		TMEM54		PTGR1			DLX1							CTSH
		VEPH1		NR2C2AP		TAOK3		FOXP4			CASP4							LRRC16A
		COL4A6		TTC31		ANGPTL4		FOXJ2			WRB							DEK
		DQ590126_gene_copy3		PHF1		RINL		CEP78			LCE2A							FZD1
		PLTP		UBAP1		STEAP1		FAM69A			TTLL5							FANCE
		PON2		AGPAT1		CD109		ABCD3			GLB1							DDR1
		TMEM54		TAP1		C16orf74		LAPTM4B			C15orf54							TMEM2
		TAOK3		ATP11B		ACP1		C22orf23			LOC151760							C6orf226
		ANGPTL4		RGP1		SYNJ2		APTX			ETV1							RNF157
		RINL		ATP2B1		R3HDM1		FZD2			ASB9							F3
		CHPF2		FAM178A		SASH1		OSGIN2			PCOLCE2							NINJ1
		STEAP1		RMI1		ROBO4		PHF10			ATP6V0E2							UBAP2
		CD109		ISCA1		FHOD1		FAM102A			PEAR1							C6orf47
		SYNJ2		TOPORS		CARD16		BMPR1A			ADAM15							CDC5L
		SASH1		EFNB1		ATP5G3		DQ591995_gene			NRG1							HLA-C
		FHOD1		HMOX1		MAEA		IFNGR1			ME1							SPRED2
		CARD16		POLB		ACVRL1		TOP3B			TCN2							PRICKLE1
		ATP5G3		SECISBP2L		DOCK4		TAF11			SYT9							HES4
		MAEA		MRI1		C11orf91		NFYA			MYO1D							ZNF91
		ACVRL1		MPP1		CCDC85C		ESCO2			TGFBI							WNT5B
		DOCK4		AKIP1		TBC1D5		KAT6A			TECPR1							ZBTB5
		C11orf91		KIF3C		TRIM22		HSCB			SULT1B1							TRIM59
		TBC1D5		CCHCR1		ADA		UBXN7			HSD17B14							PPP1R18
		TRIM22		ACAT2		FASTK		FAM210A			EPHB2							PHF10
		NTPCR		OSMR		PGM2		MAPK8IP1			PLEKHA6							LINC00673
		ADA		C6orf89		MAPKAPK3		CRAT			TRNP1							GATA2-AS1
		FASTK		SMU1		RIN2		TBCC			COL27A1							NME3
		PGM2		MPHOSPH8		BTBD10		TRIM27			DHRS4-AS1							CDKN2A
		TRMT10C		DSCC1		MAGEA1		GABARAPL1			DQ593719_gene							DNER
		MAPKAPK3		ZER1		SOX7		BLVRA			CYFIP2							DHX58
		RIN2		RAD54L		SGMS2		CDYL			PLAUR							HGSNAT
		MAGEA1		MBOAT2		EPHB2		NRIP1			C20orf96							FAM20C
		SOX7		POLR1E		SMAGP		DDX58			EPM2AIP1							IFITM1
		SGMS2		SRF		UTRN		PHF1			SNORD42A							ARHGEF19
		EPHB2		PRSS3		HBE1		UBAP1			HSPG2							KIAA0754
		SMAGP		ASMTL		MAGEA12		NR2C2AP			SYTL3							GAS6
		SNHG8		RIPK1		UGDH		MVD			FAM222A							AMOT
		UTRN		LEMD2		MPHOSPH6		AGPAT1			YY2							TFPI2
		GAS5		SLC44A2		DPY19L1		TAP1			NOTCH1							STK38
		HBE1		RPS6KA1		FADD		ATP11B			MSANTD4							TULP3
		MAGEA12		VPS39		HHIP		NUDT2			AOX1							MLPH
		UGDH		PPP1R2		ATP6V0E2		PHYH			BAX							APBB1IP
		DPY19L1		MRPL2		SAMD9		RGP1			AMIGO2							NF2
		HHIP		MTSS1L		REPIN1		POLR2F			EEA1							CALHM2
		ATP6V0E2		GPC1		AEN		FAM178A			BCAS3							PPP2R3A
		SAMD9		NEU1		RPL9		RMI1			CDH5							ZFAND2B
		REPIN1		ZNF580		TM4SF18		PANK4			FKBP1A							MTMR3
		AEN		FAM20C		ETNK1		EBLN3			DQ596206_gene_copy3							SNAI2
		RPL9		RAD1		ABCC1		ISCA1			GOLT1B							HOXB2
		TM4SF18		CARD10		FUCA2		TOPORS			PROCR							WNT7B
		ETNK1		TMEM171		DARS		HMOX1			TNFRSF10D							KIF3C
		ABCC1		PI4K2A		PYROXD1		NCBP2-AS2			PRKCA							CDH4
		FUCA2		HMGCR		SRXN1		POLB			CPNE7							SESTD1
		PYROXD1		BRD9		KRT80		SECISBP2L			ATP6V1B1-AS1							ADAMTSL1
		SRXN1		BAK1		FBN2		RNF185			DQ590126_gene_copy3							SH2D5
		CEP170		PIK3CA		S1PR1		KIF3C			ADD2							ZNF675
		FBN2		MRPS18A		PREX1		CCHCR1			GGT5							CHPF
		S1PR1		VPS52		ANKRD28		POLR3H			TRIM5							SMAP2
		PREX1		MAPK14		FAM207A		RIOK1			ACSL4							ABHD6
		ANKRD28		IFIT3		TJP1		ACAT2			REPIN1							TWIST1
		PECAM1		LDLRAP1		PECAM1		OSMR			C11orf54							CUTA
		NFKBIA		DCAF12		ARHGAP18		GGA1			ECSCR							CD274
		ARHGAP18		PDLIM4		TBC1D2		C6orf89			PEPD							PTPN13
		LTBP4		MAD2L1BP		LTBP4		BCL2L13			DPY19L1							SFRP1
		FGF5		GATA2		FGF5		IDI1			LOC730101							TDP2
		RHOJ		GTPBP2		RHOJ		SMU1			LMBR1							ABTB1
		MT1E		CCND3		ALG8		DSCC1			TCEAL1							GSTT1
		ALG8		TMEM222		MSRB3		AMDHD2			CMTM7							PIM2
		MSRB3		CENPQ		STMN3		ZER1			VGLL4							TTC38
		STC1		ETS2		PDIA5		RAD54L			ABLIM1							RANBP9
		PDIA5		WDR76		ITGB5		MBOAT2			XYLT1							LAPTM4B
		ABRACL		APOL1		ASAP2		POLR1E			IGF2BP1							BAIAP2
		GLB1		NEDD4L		GLB1		SRF			SCARF1							YIPF3
		PEPD		PXDN		PEPD		PANX1			TMEM54							SRF
		GNGT2		SYDE1		GNGT2		RIPK1			MAEA							PGPEP1
		SPATS2		DGCR6L		SPATS2		CEP192			FRMD4B							REEP2
		PRKCA		ANKRD13A		PRKCA		LEMD2			MAGEB2							MBOAT2
		PDCD6		PHLPP1		HTATIP2		SLC44A2			PNP							MARCH1
		POLR3G		APEH		POLR3G		SIRT1			CYP2R1							GRAMD3
		TMEM164		PPP6R2		TMEM164		RPS6KA1			C3orf67							COL12A1
		DARS2		GTPBP1		DARS2		PLXNA1			HCLS1							CHST3
		PKIG		BRPF3		PKIG		VPS39			CKAP4							MAST3
		CMIP		DLG5		CMIP		PPP1R2			MEF2C							PPIP5K1
		LYAR		ARHGEF18		TCAF1		MRPL2			PSPH							FAM171A2
		MGLL		MSMO1		PLXNA2		PFKFB3			STEAP1							TMEM63A
		TCAF1		FSTL3		XPC		MTSS1L			WLS							PRR3
		BCAT1		EXOSC3		ANTXR1		DQ572964_gene			SPOCK1							XPO5
		PLXNA2		LPPR2		MCAM		NEU1			DARS2							IFIT3
		LINC00998		RING1		ESAM		RAB12			DNAJC10							SELO
		XPC		NME3		ACAA2		ZNF580			CTSC							CDIP1
		MYL6B		OIP5-AS1		JA429829_gene		TRMU			ESM1							NRSN2
		MCAM		AGPAT6		UACA		FAM20C										CDYL
		SH3BGRL		MFGE8		CTSC		CARD10										PLXNA3
		NIP7		ELK1		SCRN1		ING4										SLC39A6
		GALNT7		MTFP1		SLC26A2		SEC11C										WDSUB1
		ESAM		EHMT2		ZC3H15		HMGCR
		ACAA2		TRIM26		CHCHD10		PI4K2A
		JA429829_gene		CTDSPL2		PEAR1		PLAA
		UACA		C6orf1		PPFIBP1		BAK1
		CD47		IKBKAP		LAPTM5		PIK3CA
		CTSC		SMARCA4		SAPCD2		NCOA6
		SCRN1		VAMP2		RAB3GAP1		MRPS18A
		SLC26A2		HAUS2		RAB34		VPS52
		ZC3H15		SCARA3		FAM60A		MAPK14
		CHCHD10		CCDC101		TMEM43		IFIT3
		PEAR1		SLC39A6		ARL6IP5		DCAF12
		PPFIBP1		NIPSNAP3A		IKBIP		LDLRAP1
		LAPTM5		KIAA1522		PLCB4		SLC25A17
		RAB3GAP1		MDC1		SNCG		PDLIM4
		SNX5		SNAP29		IER5		TUSC3
		RAB34		ELL2		DNAJC10		MAD2L1BP
		FAM60A		C5orf51		GALNT2		CENPM
		IKBIP		SGSM3		RRM2B		GATA2
		PLCB4		MCU		F2R		GBP1
		SNCG		MXRA7		COL5A2		SCD
		DNAJC10		TEAD1		HSD17B12		GTPBP2
		TNFRSF10B		HIST1H2BK		LINC01420		CCND3
		RRM2B		CCDC69		THBD		TMEM222
		F2R		MRPS36		VAMP5		LZTR1
		COL5A2		LIPA		KIF20A		CENPQ
		FAM171A1		CC2D1A		CASP4		SYVN1
		HSD17B12		TMEM9B		SEMA3F		SMAP1
		THBD		HAGH		DPP7		LRCH3
		VAMP5		MICB		ATP1B1		ETS2
		CASP4		DOLPP1		SDPR		M55536_gene
		GLIPR1		GOLGA7		TIE1		WDR76
		SEMA3F		DNER		SWAP70		UNC13B
		DPP7		KLC2		ESYT2		ZRANB1
		ATP1B1		TP53BP1		MYO1D		NEDD4L
		SDPR		SPIN1		CMTM7		APOL1
		TIE1		NF2		TPM2		PXDN
		SWAP70		LDLR		EXT2		SYDE1
		ESYT2		DVL3		DDB2		ANKRD54
		MYO1D		OPTN		FDXR		MED11
		CMTM7		ZDHHC18		IL13RA1		DGCR6L
		TPM2		RANBP9		RASSF3		ANKRD13A
		DDB2		COL4A2		SNAPC1		APEH
		FDXR		DNPH1		ITPK1		PPP6R2
		IL13RA1		RFC3		MYCT1		MTFR1
		RASSF3		WDR70		MMRN2		PPP1R13L
		SNAPC1		SREBF2		ABLIM3		GTPBP1
		MYCT1		NRM		PPM1F		PEX26
		MMRN2		ERBB2IP		C5orf24		BRPF3
		ABLIM3		RB1		WWTR1		DLG5
		PPM1F		ZNF106		GOLT1B		MSMO1
		PAWR		XPO5		NFE2L3		LPPR2
		SMAD3		LAGE3		DQ596025_gene		RING1
		WWTR1		MFN1		SFTA1P		OIP5-AS1
		SCRIB		DHCR24		TIMP1		NME3
		GOLT1B		ZNF622		TRIAP1		PARP10
		NFE2L3		GRK6		ABI3		AGPAT6
		TACC3		FLYWCH2		TMEM173		CBY1
		DQ596025_gene		GRHPR		MGAT2		WBP1L
		SFTA1P		CDC5L		CRIP1		EHMT2
		TRIAP1		CNPY3		GDF15		MTFP1
		ABI3		PRAF2		ICAM2		TRIM26
		MGAT2		HLA-B		WLS		C6orf1
		CRIP1		DHX16		UBXN4		TAP2
		GDF15		FBN1		GSTK1		EXTL3
		ICAM2		SDF2L1		KDELC2		SMARCA4
		WLS		ALKBH5		C1GALT1C1		PPP3CB
		KDELC2		ZBTB4		ANKRD20A12P		SCARA3
		C1GALT1C1		PYGL		TPP1		CRELD2
		ANKRD20A12P		TULP3		BLVRB		UBTD1
		FABP5		SLC2A1		EMC10		TCF20
		NT5E		TAPBP		NT5E		MND1
		LAMA5		CENPV		LAMA5		SLC39A6
		AADACP1		SERF2		AADACP1		RIPK2
		HSPG2		PANK3		HSPG2		NIPSNAP3A
		TSPAN3		TDP2		ADAM15		ZNF639
		ADAM15		NLGN2		MCM6		MDC1
		MCM6		UCK1		IFI16		DGCR2
		IFI16		NINJ1		LPCAT4		SNAP29
		LPCAT4		PRKACA		CUL4B		HSPA1B_copy2
		GLUD1		MASTL		RNASE1		IGF2R
		RNASE1		DKK3		GIT1		ELL2
		UBP1		PPP2R5D		BCAR1		SGSM3
		BCAR1		ABHD17A		CLU		CMTR1
		RHEB		BC056407_gene		SVIP		ALG12
		CLU		STXBP1		FGD5-AS1		RXRB
		SVIP		GPRC5B		TM7SF3		FBXL5
		TM7SF3		KLHDC3		PLAUR		MXRA7
		MYC		SAT2		RRS1		AXIN1
		PLAUR		NR2F6		SEMA6B		CC2D1A
		RRS1		WRNIP1		GALNT1		STK25
		SEMA6B		LIMA1		ADRB2		KCTD20
		ADRB2		MMP24-AS1		FAM107B		DHCR7
		FAM107B		B4GALT1		IGF2BP3		MICB
		IGF2BP3		PDLIM1		DQ593719_gene		HAGH
		DQ593719_gene		HLA-A		PNP		AHR
		PNP		CYBRD1		TFPI		SOD2
		PTK2		MAPK3		TCEAL4		ATP6V0B
		TFPI		GNA11		ARHGAP23		AKT2
		ID1		DNASE2		PAPSS2		PARD3
		ARHGAP23		HINT2		APOBEC3C		HMGXB4
		HSF1		SLC35B2		NOP58		DOLPP1
		PAPSS2		RTF1		STOM		MED20
		APOBEC3C		CNN2		NR2F2		TMEM14B
		NOP58		TP53		JUN		GOLGA7
		JA429830_gene_copy2		FDFT1		DPYSL2		EXOSC4
		STOM		SQSTM1		MMP2		DNER
		NR2F2		KCTD17		MME		DNAJB12
		DPYSL2		ANXA6		CITED2		KLC2
		MMP2		SLC7A5		KLF2		TP53BP1
		C19orf48		PPP1R11		MDK		SPIN1
		MME		HAT1		HCLS1		NF2
		MAGED1		CHMP5		BCHE		OCRL
		MDK		SMCHD1		HYAL2		IFI44
		HCLS1		C9orf16		MDM2		LDLR
		BCHE		TIPARP		OCIAD2		DVL3
		CMAS		MAGEA6		TINAGL1		OPTN
		HYAL2		SLC25A10		RECQL		RANBP9
		MDM2		GTF2F2		ITGA6		EMC2
		OCIAD2		DAXX		LINC01116		SKIV2L
		TINAGL1		MFAP1		MBNL1		HERPUD1
		RECQL		ZDHHC12		TCEAL1		DNPH1
		LINC01116		ISG15		CD93		TRIM14
		MBNL1		GNB4		GNG11		LY6K
		TCEAL1		PHGDH		ZFP36L1		CCDC167
		CD93		SPC24		EHD1		PTPN2
		CD68		SAMHD1		PRPS1		SREBF2
		SDHA		FXR2		SRPX		MRPL43
		ELK3		CASC4		SERPINB2		PI4KA
		GNG11		HLA-C		FRMD6		RAP1GAP2
		PRPS1		SPHK1		ASAP1		SAP130
		SRPX		TCF19		APLN		NRM
		SERPINB2		NFIC		FXYD5		ERBB2IP
		FRMD6		KIFC1		ARNTL2		EP300
		ASAP1		ATPIF1		EFHD2		CCL2
		APLN		ATP13A3		ALCAM		XPO5
		MRPL15		WDR46		SNHG5		ZDHHC8
		FXYD5		GLE1		ESM1		DHCR24
		NME4		MEA1		CDH5		MFN1
		ARNTL2		C6orf106		LAMA4		LAGE3
		ALCAM		CENPH		NOS3		GRK6
		SNHG5		NUP155		DQ583161_gene_copy3		CCDC117
		TNNT1		GMNN		CMTM6		GRHPR
		ESM1		EPB41L3		FAM213A		CDC5L
		CDH5		SH3GLB2		ARPC1B		CNPY3
		LAMA4		R3HDM4		LAMC1		AGBL5
		NOS3		IFI27		PTTG1IP		GINS4
		DQ583161_gene_copy3		MRPS10		HMGA2		HIRA
		CMTM6		ELOF1		RCN1		CD2AP
		FAM213A		TMOD3		ZNF185		PRAF2
		COPS6		DCTN3		RGS5		HLA-B
		ARPC1B		LPCAT1		MYEOV		DHX16
		LAMC1		SLC25A1		CRIM1		THAP7
		HMGA2		PPP1R18		PSMD10		FBN1
		RCN1		PFDN6		NQO1		SDF2L1
		SMURF2		HMGN4		IGFBP4		ALKBH5
		RGS5		YIPF3		ARL6IP1		ZBTB4
		MYEOV		LSM2		GJA1		BYSL
		PSMD10		MELK		PRSS23		MTMR4
		NQO1		JUND		TOP2A		SLC2A1
		GJA1		CUTA		ACSL4		TULP3
		PRSS23		ABCF1		CST3		ATF6B
		ACSL4		ATP6V1E1		SDCBP		TAPBP
		UAP1		PSIP1		RRM2		GMPPB
		CST3		GOLPH3		EGFL7		CLMP
		SDCBP		TMEM14C		FSCN1		SERF2
		EGFL7		MRPL14		RPS27L		MFSD12
		FSCN1		NDUFB6		IGFBP7		PANK3
		RPS27L		RRP36		PLOD2		RGL2
		IGFBP7		C6orf62		ANKRD1		TDP2
		PLOD2		NDC80		UQCRFS1		NLGN2
		ANKRD1		ANXA3		TIMP3		NINJ1
		UQCRFS1		UBQLN1		PROCR		PRKACA
		PROCR		LGALS3BP		CPA4		MASTL
		CPA4		SIGMAR1		AHNAK		DKK3
		COL8A1		hsa-mir-614		DAP		THAP4
		GOT2		COLGALT1		COL8A1		PPP2R5D
		H1F0		IER3		H1F0		XBP1
		PLEC		SNRPC		PLEC		MICAL2
		LAMB1		MYBL2		LAMB1		BC056407_gene
		RGS4		DHFR		RGS4		ABCF3
		UCHL1		CTSL		UCHL1		FBXO18
		CKAP4		NOL7		CKAP4		KLHDC3
		BAX		STOML2		BAX		SAT2
		CTGF		BAG6		ITGA3		RAC3
		MYOF		MMP14		PODXL		POLR1C
		KRT8		RNASEH2A		KRT8		NR2F6
		WBP5		PRRC2A		WBP5		RBX1
		NGFRAP1		CTNNAL1		NGFRAP1		WRNIP1
		TM4SF1		CLDN11		TM4SF1		LIMA1
		TGFBI		SPARC		APP		TTL
		PDIA4		DEK		TGFBI		SSR1
		ECE1		AP2M1		ECE1		MMP24-AS1
		ENG		IGFBP4		ENG		B4GALT1
		LMNA		CLIC1		LMNA		PDLIM1
		HSPB1		MYH9		HSPB1		HLA-A
		DQ582265_gene_copy2		B2M		AKR1B1		KLF6
		AKR1B1		TUBB		MORF4L2		MAPK3
		MORF4L2				PLS3		EXOC3
		PLS3				IGFBP6		HINT2
		IGFBP6				CAV1		SLC35B2
		CAV1				ECSCR		RTF1
		ECSCR				ANPEP		CNN2
		ANPEP				CAPN2		TP53
		CAPN2				CCND1		FDFT1
		CCND1				SPOCK1		SQSTM1
		SPOCK1				CD9		ARFGAP3
		S100A10				S100A10		KCTD17
		JB137816_gene_copy3				THBS1		ANXA6
		FSTL1				JB137816_gene_copy3		SENP2
		CD59				FSTL1		SLC7A5
		TGM2				CD59		PPP1R11
		ARHGDIB				TGM2		HAT1
		EFEMP1				ARHGDIB		CHMP5
		CST1				EFEMP1		SMCHD1
		SRGN				CST1		SBF1
		QSOX1				QSOX1		TIPARP
		FKBP1A				FKBP1A		NCAPH2
		ANXA5				ANXA5		MAGEA6
		SERPINE1				SERPINE1		SLC25A10
		PTMA				PTX3		SQLE
		PTX3				RPS19		IFI35
		RPSA				MMP1		TEX2
		MT2A				FTL		DLC1
		PKM				DQ582201_gene		DAXX
		RPL24						C8orf82
		LDHB						DCTN6
		RPS19						ZDHHC12
		MMP1						THOC5
		DQ584698_gene						ISG15
		FTL						GNB4
		DQ582201_gene						MCM10
								PIH1D1
								PHGDH
								NIPSNAP1
								SLC39A14
								LAP3
								SAMHD1
								BC016015_gene
								FXR2
								PDCD10
								PBX2
								CASC4
								HLA-C
								NUP153
								ZFAND3
								SPHK1
								CHMP1B
								TCF19
								ZNF358
								KIFC1
								ATPIF1
								ATP13A3
								WDR46
								DNAJC9
								ATXN10
								IDH3G
								MEA1
								C6orf106
								CENPH
								VAPA
								GMNN
								EPB41L3
								SRPK1
								DYNLRB1
								IFI27
								MRPS10
								AP1B1
								BRD2
								DCTN3
								MINK1
								GDI1
								NPM3
								SLC25A1
								RGS10
								PPP1R18
								RFC4
								UBE2V2
								RPS10
								PFDN6
								DVL1
								HMGN4
								YIPF3
								KIAA1279
								MARVELD1
								GUCD1
								LSM2
								MELK
								JUND
								CUTA
								STC2
								ABCF1
								PPIL1
								ATP6V1E1
								PSIP1
								PLXNB2
								POLDIP3
								TMEM14C
								MRPL14
								MICALL1
								SNHG6
								NDUFA6
								NDUFB6
								RRP36
								ID3
								C6orf62
								SEH1L
								VARS
								FN1
								MIEN1
								NDC80
								NELFE
								MET
								CPNE3
								PPIF
								MAP4K4
								UBQLN1
								RPS19BP1
								AFG3L2
								RALBP1
								PSAT1
								LGALS3BP
								SIGMAR1
								UQCR10
								CTXN1
								IER3
								MRPS18B
								TXN2
								SNRPC
								SMARCB1
								FKBP4
								DNAJB11
								SLC39A7
								CDC42EP1
								RPL7L1
								TGFB1I1
								MYBL2
								C6orf48
								DQ581019_gene
								DHFR
								NOL7
								STOML2
								BAG6
								HIGD2A
								MMP14
								GRINA
								PRRC2A
								MLF2
								CYB5R3
								DCBLD2
								MANF
								ATF4
								YES1
								MTCH1
								BASP1
								CLDN11
								SPARC
								DEK
								MYL12A
								AP2M1
								PDIA3
								NDUFV2
								CLIC1
								MYH9
								ITGB1
								HSPA5
								TUBB
								CALR
								RPS18

## Sheet: Fig. 3C CC FAT
GO CC FAT			depicted in Figure 3C
down regulated in both BMPR2 mutants
Category	Term	Count	%	P-Value	Fold Enrichment	Benjamini	Log2
GOTERM_CC_FAT	plasma membrane part	125	17.4	3.1e-06	1.5	0.0013	9.58727
GOTERM_CC_FAT	plasma membrane	191	26.6	6e-06	1.3	0.0012	9.70275
GOTERM_CC_FAT	basement membrane	13	1.8	3.9e-05	4.3	0.0053	7.55979
GOTERM_CC_FAT	laminin-1 complex	5	0.7	6.9e-05	18.6	0.007	7.15843
GOTERM_CC_FAT	extracellular matrix part	15	2.1	0.00015	3.3	0.013	6.26534
GOTERM_CC_FAT	laminin complex	5	0.7	0.00023	14.4	0.016	5.96578
GOTERM_CC_FAT	cell fraction	65	9	0.00032	1.6	0.016	5.96578
GOTERM_CC_FAT	adherens junction	17	2.4	0.00031	2.8	0.018	5.79586
GOTERM_CC_FAT	basal lamina	6	0.8	0.00035	9.2	0.016	5.96578
GOTERM_CC_FAT	insoluble fraction	53	7.4	0.00041	1.6	0.017	5.87832
GOTERM_CC_FAT	cell surface	28	3.9	0.00042	2.1	0.016	5.96578
GOTERM_CC_FAT	external side of plasma membrane	17	2.4	0.00085	2.6	0.026	5.26534
GOTERM_CC_FAT	cell junction	36	5	0.00084	1.8	0.028	5.15843
GOTERM_CC_FAT	anchoring junction	17	2.4	0.00097	2.6	0.028	5.15843
GOTERM_CC_FAT	extracellular region part	57	7.9	0.0011	1.5	0.027	5.2109
GOTERM_CC_FAT	platelet dense granule	4	0.6	0.001	17.3	0.028	5.15843
GOTERM_CC_FAT	cell-substrate junction	13	1.8	0.0012	3	0.029	5.1078
GOTERM_CC_FAT	focal adhesion	12	1.7	0.0018	3.1	0.041	4.60823
GO CC FAT
up regulated in both BMPR2 mutants
Category	Term	Count	%	P-Value	Fold Enrichment	Benjamini	Log2
GOTERM_CC_FAT	cell-cell junction	26	3.4	1.7e-07	3.4	7e-05	13.8023
GOTERM_CC_FAT	cell junction	46	6	8.8e-07	2.2	0.00018	12.4397
GOTERM_CC_FAT	anchoring junction	23	3	1.5e-06	3.3	0.00021	12.2173
GOTERM_CC_FAT	apicolateral plasma membrane	16	2.1	1.3e-05	3.9	0.0009	10.1178
GOTERM_CC_FAT	apical junction complex	16	2.1	9e-06	4	0.00093	10.0705
GOTERM_CC_FAT	flotillin complex	6	0.8	1.1e-05	16.5	0.00094	10.0551
GOTERM_CC_FAT	caveola	11	1.4	3.5e-05	5.3	0.0021	8.89539
GOTERM_CC_FAT	adherens junction	19	2.5	5.1e-05	3	0.0026	8.58727
GOTERM_CC_FAT	occluding junction	11	1.4	0.00064	3.7	0.029	5.1078
GOTERM_CC_FAT	tight junction	11	1.4	0.00064	3.7	0.029	5.1078

## Sheet: Fig. 3C BP FAT
up regulated in both BMPR2 mutants		depicted in Figure 3C
Category	Term	Count	%	P-Value	Benjamini	Log2
GOTERM_BP_FAT	epithelial tube morphogenesis	31	3.8	1.3e-05	0.02	5.64386
GOTERM_BP_FAT	negative regulation of signaling	78	9.7	4.9e-05	0.02	5.64386
GOTERM_BP_FAT	tube morphogenesis	32	4	5.1e-05	0.02	5.64386
GOTERM_BP_FAT	movement of cell or subcellular component	108	13.4	5.6e-05	0.02	5.64386
GOTERM_BP_FAT	cellular response to nutrient	9	1.1	5.7e-05	0.02	5.64386
GOTERM_BP_FAT	negative regulation of signal transduction	73	9	4.8e-05	0.021	5.57347
GOTERM_BP_FAT	blood vessel development	45	5.6	6.6e-05	0.021	5.57347
GOTERM_BP_FAT	regulation of ossification	22	2.7	2.1e-05	0.022	5.50635
GOTERM_BP_FAT	regulation of osteoblast differentiation	16	2	4.6e-05	0.022	5.50635
GOTERM_BP_FAT	organ morphogenesis	69	8.5	2.6e-05	0.023	5.44222
GOTERM_BP_FAT	vasculature development	48	5.9	3e-05	0.023	5.44222
GOTERM_BP_FAT	regulation of signal transduction	153	18.9	4.2e-05	0.023	5.44222
GOTERM_BP_FAT	negative regulation of cell communication	78	9.7	4.4e-05	0.023	5.44222
GOTERM_BP_FAT	cell junction organization	26	3.2	3.9e-05	0.024	5.38082
GOTERM_BP_FAT	cell-cell junction organization	25	3.1	1.2e-05	0.025	5.32193
GOTERM_BP_FAT	cell surface receptor signaling pathway	152	18.8	2e-05	0.025	5.32193
GOTERM_BP_FAT	tube development	46	5.7	3.8e-05	0.026	5.26534
GOTERM_BP_FAT	nervous system development	125	15.5	8.8e-05	0.027	5.2109
GOTERM_BP_FAT	regulation of embryonic development	16	2	0.0001	0.03	5.05889
GOTERM_BP_FAT	circulatory system development	68	8.4	1e-05	0.031	5.01159
GOTERM_BP_FAT	cardiovascular system development	68	8.4	1e-05	0.031	5.01159
GOTERM_BP_FAT	cell adhesion	101	12.5	0.00015	0.041	4.60823
GOTERM_BP_FAT	regulation of cell communication	163	20.2	0.00016	0.041	4.60823
GOTERM_BP_FAT	antigen processing and presentation of endogenous peptide antigen via MHC class I	6	0.7	0.00017	0.041	4.60823
GOTERM_BP_FAT	biological adhesion	101	12.5	0.00019	0.041	4.60823
GOTERM_BP_FAT	tissue morphogenesis	46	5.7	0.0002	0.041	4.60823
GOTERM_BP_FAT	regulation of anatomical structure morphogenesis	69	8.5	0.00015	0.042	4.57347
GOTERM_BP_FAT	heart development	40	5	0.00017	0.042	4.57347
GOTERM_BP_FAT	negative regulation of nucleic acid-templated transcription	75	9.3	0.00019	0.042	4.57347
GOTERM_BP_FAT	morphogenesis of an epithelium	40	5	0.00026	0.042	4.57347
GOTERM_BP_FAT	regulation of nucleocytoplasmic transport	22	2.7	0.00022	0.043	4.53952
GOTERM_BP_FAT	cell migration	75	9.3	0.00023	0.043	4.53952
GOTERM_BP_FAT	cell motility	82	10.1	0.00025	0.043	4.53952
GOTERM_BP_FAT	localization of cell	82	10.1	0.00025	0.043	4.53952
GOTERM_BP_FAT	cellular response to type I interferon	12	1.5	0.00022	0.044	4.50635
GOTERM_BP_FAT	type I interferon signaling pathway	12	1.5	0.00022	0.044	4.50635
GOTERM_BP_FAT	regulation of signaling	164	20.3	0.00024	0.044	4.50635
GOTERM_BP_FAT	negative regulation of response to stimulus	84	10.4	0.00024	0.044	4.50635
GOTERM_BP_FAT	antigen processing and presentation of endogenous peptide antigen	6	0.7	0.00025	0.044	4.50635
GOTERM_BP_FAT	negative regulation of cell proliferation	47	5.8	0.00027	0.044	4.50635
GOTERM_BP_FAT	negative regulation of RNA biosynthetic process	75	9.3	0.00028	0.044	4.50635
down regulated in both BMPR2 mutants
Category	Term	Count	%	P-Value	Benjamini	Log2
GOTERM_BP_FAT	locomotion	129	16.5	1e-18	6.6e-15	47.1065
GOTERM_BP_FAT	cell motility	114	14.6	5.5e-17	1.2e-13	42.922
GOTERM_BP_FAT	localization of cell	114	14.6	5.5e-17	1.2e-13	42.922
GOTERM_BP_FAT	cell migration	106	13.6	4.5e-17	1.4e-13	42.6996
GOTERM_BP_FAT	anatomical structure formation involved in morphogenesis	97	12.4	8.5e-14	1.3e-10	32.8408
GOTERM_BP_FAT	regulation of cell motility	72	9.2	2.4e-13	1.9e-10	32.2933
GOTERM_BP_FAT	regulation of cellular component movement	76	9.7	2.3e-13	2.1e-10	32.1489
GOTERM_BP_FAT	regulation of cell migration	69	8.8	2.1e-13	2.2e-10	32.0818
GOTERM_BP_FAT	movement of cell or subcellular component	130	16.7	1.8e-13	2.3e-10	32.0176
GOTERM_BP_FAT	regulation of locomotion	72	9.2	1.9e-12	1.3e-09	29.5188
GOTERM_BP_FAT	programmed cell death	129	16.5	3.8e-12	2.4e-09	28.6343
GOTERM_BP_FAT	cell adhesion	120	15.4	1.1e-11	6.5e-09	27.1969
GOTERM_BP_FAT	angiogenesis	48	6.2	1.3e-11	6.8e-09	27.1318
GOTERM_BP_FAT	biological adhesion	120	15.4	1.4e-11	7e-09	27.09
GOTERM_BP_FAT	blood vessel development	58	7.4	2.4e-11	1.1e-08	26.4379
GOTERM_BP_FAT	apoptotic process	121	15.5	3.3e-11	1.4e-08	26.09
GOTERM_BP_FAT	cell death	131	16.8	4.1e-11	1.6e-08	25.8974
GOTERM_BP_FAT	vasculature development	59	7.6	7.8e-11	2.9e-08	25.0394
GOTERM_BP_FAT	blood vessel morphogenesis	51	6.5	1.6e-10	5.5e-08	24.116
GOTERM_BP_FAT	regulation of programmed cell death	102	13.1	1.9e-10	6.3e-08	23.9201
GOTERM_BP_FAT	regulation of apoptotic process	100	12.8	5.3e-10	1.7e-07	22.488
GOTERM_BP_FAT	cell surface receptor signaling pathway	160	20.5	6.8e-10	2e-07	22.2535
GOTERM_BP_FAT	response to wounding	58	7.4	2.3e-09	6.7e-07	20.5093
GOTERM_BP_FAT	regulation of cell death	103	13.2	3.2e-09	8.7e-07	20.1325
GOTERM_BP_FAT	regulation of multicellular organismal development	113	14.5	4e-09	1.1e-06	19.7941
GOTERM_BP_FAT	apoptotic signaling pathway	53	6.8	7.2e-09	1.8e-06	19.0836
GOTERM_BP_FAT	cardiovascular system development	73	9.4	8e-09	1.9e-06	19.0056
GOTERM_BP_FAT	circulatory system development	73	9.4	8e-09	1.9e-06	19.0056
GOTERM_BP_FAT	response to external stimulus	128	16.4	1.2e-08	2.8e-06	18.4461
GOTERM_BP_FAT	negative regulation of response to stimulus	94	12.1	1.4e-08	3.2e-06	18.2535
GOTERM_BP_FAT	regulation of signal transduction	157	20.1	1.8e-08	4e-06	17.9316
GOTERM_BP_FAT	intrinsic apoptotic signaling pathway	33	4.2	2.1e-08	4.5e-06	17.7616
GOTERM_BP_FAT	regulation of signaling	171	21.9	3.3e-08	6.8e-06	17.166
GOTERM_BP_FAT	cell proliferation	116	14.9	4.4e-08	8.7e-06	16.8106
GOTERM_BP_FAT	regulation of intracellular signal transduction	109	14	4.6e-08	8.8e-06	16.7941
GOTERM_BP_FAT	intracellular signal transduction	152	19.5	5.3e-08	9.3e-06	16.7143
GOTERM_BP_FAT	ameboidal-type cell migration	35	4.5	5.2e-08	9.5e-06	16.6836
GOTERM_BP_FAT	regulation of cell communication	168	21.5	5.2e-08	9.7e-06	16.6536
GOTERM_BP_FAT	positive regulation of multicellular organismal process	95	12.2	5.9e-08	1e-05	16.6096
GOTERM_BP_FAT	negative regulation of multicellular organismal process	74	9.5	7.3e-08	1.2e-05	16.3466
GOTERM_BP_FAT	negative regulation of programmed cell death	64	8.2	8.1e-08	1.3e-05	16.2311
GOTERM_BP_FAT	wound healing	48	6.2	9.1e-08	1.4e-05	16.1242
GOTERM_BP_FAT	regulation of molecular function	159	20.4	1.6e-07	2.5e-05	15.2877
GOTERM_BP_FAT	cell-substrate adhesion	33	4.2	1.9e-07	2.8e-05	15.1242
GOTERM_BP_FAT	regulation of cell proliferation	99	12.7	2e-07	2.9e-05	15.0736
GOTERM_BP_FAT	regulation of catalytic activity	136	17.4	2.2e-07	3.1e-05	14.9774
GOTERM_BP_FAT	blood coagulation	35	4.5	2.6e-07	3.5e-05	14.8023
GOTERM_BP_FAT	negative regulation of apoptotic process	62	7.9	2.5e-07	3.6e-05	14.7616
GOTERM_BP_FAT	coagulation	36	4.6	2.6e-07	3.6e-05	14.7616
GOTERM_BP_FAT	hemostasis	36	4.6	2.6e-07	3.6e-05	14.7616
GOTERM_BP_FAT	embryo development	69	8.8	2.7e-07	3.6e-05	14.7616
GOTERM_BP_FAT	negative regulation of cell death	66	8.5	2.9e-07	3.7e-05	14.7221
GOTERM_BP_FAT	regulation of hydrolase activity	88	11.3	3e-07	3.8e-05	14.6836
GOTERM_BP_FAT	response to hypoxia	31	4	4.2e-07	5.1e-05	14.2591
GOTERM_BP_FAT	regulation of cell adhesion	52	6.7	4.2e-07	5.2e-05	14.2311
GOTERM_BP_FAT	extracellular matrix organization	34	4.4	4.5e-07	5.3e-05	14.2036
GOTERM_BP_FAT	extracellular structure organization	34	4.4	4.8e-07	5.6e-05	14.1242
GOTERM_BP_FAT	regulation of cellular component organization	133	17.1	4.8e-07	5.6e-05	14.1242
GOTERM_BP_FAT	epithelial cell migration	27	3.5	5e-07	5.7e-05	14.0987
GOTERM_BP_FAT	negative regulation of cell migration	26	3.3	5.3e-07	5.9e-05	14.0489
GOTERM_BP_FAT	epithelium migration	27	3.5	6.5e-07	7.1e-05	13.7818
GOTERM_BP_FAT	positive regulation of response to stimulus	119	15.3	7.4e-07	7.9e-05	13.6278
GOTERM_BP_FAT	cell-substrate junction assembly	16	2.1	7.8e-07	8.3e-05	13.5565
GOTERM_BP_FAT	response to decreased oxygen levels	31	4	8.2e-07	8.5e-05	13.5222
GOTERM_BP_FAT	regulation of peptidase activity	37	4.7	1e-06	9.7e-05	13.3317
GOTERM_BP_FAT	response to oxygen levels	32	4.1	1e-06	9.7e-05	13.3317
GOTERM_BP_FAT	positive regulation of cell migration	37	4.7	9.6e-07	9.8e-05	13.3169
GOTERM_BP_FAT	tissue migration	27	3.5	1.1e-06	9.8e-05	13.3169
GOTERM_BP_FAT	positive regulation of developmental process	74	9.5	1e-06	9.9e-05	13.3022
GOTERM_BP_FAT	negative regulation of protein metabolic process	72	9.2	1e-06	9.9e-05	13.3022
GOTERM_BP_FAT	regulation of coagulation	16	2.1	1.1e-06	9.9e-05	13.3022
GOTERM_BP_FAT	cellular response to chemical stimulus	146	18.7	1e-06	0.0001	13.2877
GOTERM_BP_FAT	regulation of body fluid levels	43	5.5	1.2e-06	0.00011	13.1502
GOTERM_BP_FAT	regulation of protein phosphorylation	84	10.8	1.2e-06	0.00011	13.1502
GOTERM_BP_FAT	negative regulation of catalytic activity	61	7.8	1.3e-06	0.00012	13.0247
GOTERM_BP_FAT	response to organic substance	153	19.6	1.3e-06	0.00012	13.0247
GOTERM_BP_FAT	positive regulation of cellular component movement	38	4.9	1.5e-06	0.00013	12.9092
GOTERM_BP_FAT	regulation of epithelial cell migration	22	2.8	1.6e-06	0.00013	12.9092
GOTERM_BP_FAT	negative regulation of cell motility	26	3.3	1.6e-06	0.00013	12.9092
GOTERM_BP_FAT	negative regulation of locomotion	28	3.6	1.7e-06	0.00014	12.8023
GOTERM_BP_FAT	positive regulation of locomotion	38	4.9	1.7e-06	0.00014	12.8023
GOTERM_BP_FAT	negative regulation of cellular component movement	28	3.6	1.8e-06	0.00014	12.8023
GOTERM_BP_FAT	regulation of endopeptidase activity	35	4.5	1.8e-06	0.00014	12.8023
GOTERM_BP_FAT	negative regulation of coagulation	12	1.5	1.9e-06	0.00015	12.7027
GOTERM_BP_FAT	cell morphogenesis involved in differentiation	56	7.2	1.9e-06	0.00015	12.7027
GOTERM_BP_FAT	negative regulation of signal transduction	73	9.4	2e-06	0.00015	12.7027
GOTERM_BP_FAT	positive regulation of cell motility	37	4.7	2.1e-06	0.00016	12.6096
GOTERM_BP_FAT	regulation of anatomical structure morphogenesis	71	9.1	2.2e-06	0.00016	12.6096
GOTERM_BP_FAT	chemotaxis	45	5.8	2.3e-06	0.00017	12.5222
GOTERM_BP_FAT	taxis	45	5.8	2.4e-06	0.00018	12.4397
GOTERM_BP_FAT	regulation of response to external stimulus	54	6.9	2.5e-06	0.00018	12.4397
GOTERM_BP_FAT	positive regulation of apoptotic process	46	5.9	2.5e-06	0.00018	12.4397
GOTERM_BP_FAT	secretion	73	9.4	2.7e-06	0.00019	12.3617
GOTERM_BP_FAT	regulation of protein metabolic process	138	17.7	2.8e-06	0.00019	12.3617
GOTERM_BP_FAT	negative regulation of cell communication	77	9.9	2.9e-06	0.0002	12.2877
GOTERM_BP_FAT	regulation of phosphorylation	87	11.2	3.1e-06	0.00021	12.2173
GOTERM_BP_FAT	positive regulation of programmed cell death	46	5.9	3.2e-06	0.00022	12.1502
GOTERM_BP_FAT	negative regulation of signaling	77	9.9	3.3e-06	0.00022	12.1502
GOTERM_BP_FAT	regulation of cell differentiation	94	12.1	3.4e-06	0.00022	12.1502
GOTERM_BP_FAT	cell junction assembly	23	2.9	3.5e-06	0.00023	12.0861
GOTERM_BP_FAT	secretion by cell	66	8.5	3.8e-06	0.00024	12.0247
GOTERM_BP_FAT	regulation of actin filament-based process	32	4.1	4e-06	0.00025	11.9658
GOTERM_BP_FAT	response to abiotic stimulus	69	8.8	4e-06	0.00026	11.9092
GOTERM_BP_FAT	regulation of cysteine-type endopeptidase activity	25	3.2	4.2e-06	0.00026	11.9092
GOTERM_BP_FAT	cellular component morphogenesis	83	10.6	4.4e-06	0.00028	11.8023
GOTERM_BP_FAT	regulation of response to stress	81	10.4	5.2e-06	0.00032	11.6096
GOTERM_BP_FAT	endoderm development	14	1.8	5.4e-06	0.00033	11.5652
GOTERM_BP_FAT	endothelial cell migration	20	2.6	5.4e-06	0.00033	11.5652
GOTERM_BP_FAT	positive regulation of cellular component organization	76	9.7	5.6e-06	0.00033	11.5652
GOTERM_BP_FAT	embryonic morphogenesis	45	5.8	5.6e-06	0.00033	11.5652
GOTERM_BP_FAT	leukocyte migration	34	4.4	6.1e-06	0.00036	11.4397
GOTERM_BP_FAT	regulation of endothelial cell migration	17	2.2	6.3e-06	0.00037	11.4002
GOTERM_BP_FAT	regulation of cellular protein metabolic process	129	16.5	6.3e-06	0.00037	11.4002
GOTERM_BP_FAT	negative regulation of response to wounding	13	1.7	7.7e-06	0.00044	11.1502
GOTERM_BP_FAT	positive regulation of signal transduction	87	11.2	8.1e-06	0.00046	11.0861
GOTERM_BP_FAT	cell activation	62	7.9	8.5e-06	0.00048	11.0247
GOTERM_BP_FAT	blood vessel remodeling	10	1.3	8.8e-06	0.00048	11.0247
GOTERM_BP_FAT	negative regulation of cellular protein metabolic process	66	8.5	8.8e-06	0.00048	11.0247
GOTERM_BP_FAT	cell morphogenesis	78	10	8.9e-06	0.00048	11.0247
GOTERM_BP_FAT	negative regulation of phosphorus metabolic process	43	5.5	8.8e-06	0.00049	10.9949
GOTERM_BP_FAT	negative regulation of phosphate metabolic process	43	5.5	8.8e-06	0.00049	10.9949
GOTERM_BP_FAT	enzyme linked receptor protein signaling pathway	64	8.2	9.5e-06	0.00051	10.9372
GOTERM_BP_FAT	tissue morphogenesis	47	6	1e-05	0.00054	10.8548
GOTERM_BP_FAT	platelet activation	20	2.6	1e-05	0.00055	10.8283
GOTERM_BP_FAT	negative regulation of molecular function	71	9.1	1.1e-05	0.00055	10.8283
GOTERM_BP_FAT	regulation of response to wounding	19	2.4	1.1e-05	0.00055	10.8283
GOTERM_BP_FAT	positive regulation of cell death	46	5.9	1.2e-05	0.00061	10.6789
GOTERM_BP_FAT	negative regulation of wound healing	12	1.5	1.3e-05	0.00065	10.5873
GOTERM_BP_FAT	regulation of blood coagulation	14	1.8	1.4e-05	0.00073	10.4198
GOTERM_BP_FAT	regulation of hemostasis	14	1.8	1.4e-05	0.00073	10.4198
GOTERM_BP_FAT	phosphorylation	122	15.6	1.5e-05	0.00077	10.3429
GOTERM_BP_FAT	positive regulation of signaling	92	11.8	1.7e-05	0.00083	10.2346
GOTERM_BP_FAT	protein phosphorylation	105	13.5	1.7e-05	0.00086	10.1834
GOTERM_BP_FAT	positive regulation of secretion by cell	30	3.8	1.8e-05	0.00089	10.1339
GOTERM_BP_FAT	tube development	44	5.6	1.8e-05	0.0009	10.1178
GOTERM_BP_FAT	regulation of actin cytoskeleton organization	28	3.6	1.9e-05	0.00092	10.0861
GOTERM_BP_FAT	positive regulation of intracellular signal transduction	61	7.8	1.9e-05	0.00092	10.0861
GOTERM_BP_FAT	response to endogenous stimulus	91	11.7	1.9e-05	0.00092	10.0861
GOTERM_BP_FAT	intrinsic apoptotic signaling pathway by p53 class mediator	13	1.7	2.2e-05	0.001	9.96578
GOTERM_BP_FAT	negative regulation of intracellular signal transduction	37	4.7	2.2e-05	0.001	9.96578
GOTERM_BP_FAT	response to oxygen-containing compound	87	11.2	2.2e-05	0.001	9.96578
GOTERM_BP_FAT	negative regulation of developmental process	52	6.7	2.2e-05	0.001	9.96578
GOTERM_BP_FAT	positive regulation of cell communication	91	11.7	2.3e-05	0.001	9.96578
GOTERM_BP_FAT	peptidyl-tyrosine phosphorylation	31	4	2.4e-05	0.0011	9.82828
GOTERM_BP_FAT	phosphorus metabolic process	158	20.3	2.4e-05	0.0011	9.82828
GOTERM_BP_FAT	positive regulation of cell differentiation	57	7.3	2.5e-05	0.0011	9.82828
GOTERM_BP_FAT	regulation of wound healing	17	2.2	2.5e-05	0.0011	9.82828
GOTERM_BP_FAT	peptidyl-tyrosine modification	31	4	2.7e-05	0.0012	9.70275
GOTERM_BP_FAT	positive regulation of cellular component biogenesis	36	4.6	2.8e-05	0.0012	9.70275
GOTERM_BP_FAT	endoderm formation	11	1.4	2.9e-05	0.0012	9.70275
GOTERM_BP_FAT	regulation of proteolysis	50	6.4	3e-05	0.0013	9.58727
GOTERM_BP_FAT	regulation of phosphate metabolic process	93	11.9	3e-05	0.0013	9.58727
GOTERM_BP_FAT	tissue remodeling	18	2.3	3e-05	0.0013	9.58727
GOTERM_BP_FAT	regulation of cellular component biogenesis	55	7.1	3e-05	0.0013	9.58727
GOTERM_BP_FAT	response to lipopolysaccharide	28	3.6	3e-05	0.0013	9.58727
GOTERM_BP_FAT	regulation of phosphorus metabolic process	93	11.9	3.1e-05	0.0013	9.58727
GOTERM_BP_FAT	regulation of kinase activity	54	6.9	3.1e-05	0.0013	9.58727
GOTERM_BP_FAT	response to organonitrogen compound	54	6.9	3.2e-05	0.0013	9.58727
GOTERM_BP_FAT	regulation of protein kinase activity	51	6.5	3.3e-05	0.0013	9.58727
GOTERM_BP_FAT	positive regulation of phosphorylation	61	7.8	3.3e-05	0.0013	9.58727
GOTERM_BP_FAT	positive regulation of secretion	31	4	3.3e-05	0.0013	9.58727
GOTERM_BP_FAT	phosphate-containing compound metabolic process	157	20.1	3.4e-05	0.0014	9.48036
GOTERM_BP_FAT	negative regulation of phosphorylation	35	4.5	3.6e-05	0.0014	9.48036
GOTERM_BP_FAT	formation of primary germ layer	16	2.1	3.7e-05	0.0015	9.38082
GOTERM_BP_FAT	positive regulation of protein metabolic process	88	11.3	3.7e-05	0.0015	9.38082
GOTERM_BP_FAT	regulation of transport	101	12.9	3.7e-05	0.0015	9.38082
GOTERM_BP_FAT	epithelium development	67	8.6	3.7e-05	0.0015	9.38082
GOTERM_BP_FAT	endodermal cell differentiation	10	1.3	3.8e-05	0.0015	9.38082
GOTERM_BP_FAT	cell-matrix adhesion	21	2.7	3.9e-05	0.0015	9.38082
GOTERM_BP_FAT	cellular response to organic substance	118	15.1	4.1e-05	0.0016	9.28771
GOTERM_BP_FAT	regulation of neuron projection development	34	4.4	4.1e-05	0.0016	9.28771
GOTERM_BP_FAT	cell projection organization	78	10	4.5e-05	0.0017	9.20025
GOTERM_BP_FAT	negative regulation of hemostasis	10	1.3	4.5e-05	0.0017	9.20025
GOTERM_BP_FAT	negative regulation of blood coagulation	10	1.3	4.5e-05	0.0017	9.20025
GOTERM_BP_FAT	hemidesmosome assembly	6	0.8	4.7e-05	0.0018	9.11779
GOTERM_BP_FAT	regulation of secretion	48	6.2	5e-05	0.0019	9.03978
GOTERM_BP_FAT	negative regulation of hydrolase activity	33	4.2	5.5e-05	0.002	8.96578
GOTERM_BP_FAT	signal transduction by p53 class mediator	19	2.4	5.6e-05	0.002	8.96578
GOTERM_BP_FAT	tube morphogenesis	30	3.8	5.7e-05	0.0021	8.89539
GOTERM_BP_FAT	organ morphogenesis	63	8.1	5.9e-05	0.0021	8.89539
GOTERM_BP_FAT	positive regulation of protein phosphorylation	58	7.4	6.1e-05	0.0022	8.82828
GOTERM_BP_FAT	regulation of cell projection organization	42	5.4	6.2e-05	0.0022	8.82828
GOTERM_BP_FAT	actin cytoskeleton organization	41	5.3	6.2e-05	0.0022	8.82828
GOTERM_BP_FAT	negative regulation of cellular metabolic process	124	15.9	6.3e-05	0.0022	8.82828
GOTERM_BP_FAT	regulation of dendritic spine development	11	1.4	6.3e-05	0.0022	8.82828
GOTERM_BP_FAT	response to molecule of bacterial origin	28	3.6	6.7e-05	0.0024	8.70275
GOTERM_BP_FAT	negative regulation of response to external stimulus	25	3.2	7.7e-05	0.0027	8.53282
GOTERM_BP_FAT	cell development	107	13.7	8e-05	0.0028	8.48036
GOTERM_BP_FAT	cellular component assembly	135	17.3	8.4e-05	0.0029	8.42973
GOTERM_BP_FAT	dendritic spine development	12	1.5	8.4e-05	0.0029	8.42973
GOTERM_BP_FAT	negative regulation of protein phosphorylation	32	4.1	8.9e-05	0.003	8.38082
GOTERM_BP_FAT	positive regulation of molecular function	101	12.9	9.3e-05	0.0032	8.28771
GOTERM_BP_FAT	regulation of endothelial cell proliferation	14	1.8	9.5e-05	0.0032	8.28771
GOTERM_BP_FAT	endothelial cell proliferation	15	1.9	9.7e-05	0.0033	8.24332
GOTERM_BP_FAT	positive regulation of cellular protein metabolic process	82	10.5	0.0001	0.0034	8.20025
GOTERM_BP_FAT	growth	59	7.6	0.00011	0.0037	8.07826
GOTERM_BP_FAT	positive regulation of cell proliferation	55	7.1	0.00011	0.0038	8.03978
GOTERM_BP_FAT	regulation of apoptotic signaling pathway	31	4	0.00011	0.0038	8.03978
GOTERM_BP_FAT	protein oligomerization	36	4.6	0.00012	0.0038	8.03978
GOTERM_BP_FAT	epithelial tube morphogenesis	27	3.5	0.00012	0.0038	8.03978
GOTERM_BP_FAT	transmembrane receptor protein tyrosine kinase signaling pathway	45	5.8	0.00012	0.0038	8.03978
GOTERM_BP_FAT	regulation of protein serine/threonine kinase activity	36	4.6	0.00013	0.0042	7.89539
GOTERM_BP_FAT	positive regulation of hydrolase activity	58	7.4	0.00013	0.0043	7.86145
GOTERM_BP_FAT	response to nitrogen compound	57	7.3	0.00013	0.0043	7.86145
GOTERM_BP_FAT	actin filament-based process	46	5.9	0.00014	0.0043	7.86145
GOTERM_BP_FAT	mesenchymal cell differentiation	19	2.4	0.00014	0.0044	7.82828
GOTERM_BP_FAT	positive regulation of transport	58	7.4	0.00015	0.0047	7.73312
GOTERM_BP_FAT	positive regulation of epithelial cell migration	14	1.8	0.00016	0.0049	7.673
GOTERM_BP_FAT	single organism cell adhesion	51	6.5	0.00017	0.0052	7.58727
GOTERM_BP_FAT	cell junction organization	23	2.9	0.00019	0.0059	7.40507
GOTERM_BP_FAT	mesenchymal cell development	18	2.3	0.00019	0.006	7.38082
GOTERM_BP_FAT	regulation of intrinsic apoptotic signaling pathway	17	2.2	0.0002	0.0061	7.35698
GOTERM_BP_FAT	urogenital system development	27	3.5	0.0002	0.0062	7.33352
GOTERM_BP_FAT	positive regulation of endothelial cell migration	11	1.4	0.00022	0.0066	7.24332
GOTERM_BP_FAT	substrate adhesion-dependent cell spreading	12	1.5	0.00022	0.0066	7.24332
GOTERM_BP_FAT	negative regulation of endopeptidase activity	22	2.8	0.00023	0.0069	7.17919
GOTERM_BP_FAT	regulation of secretion by cell	43	5.5	0.00025	0.0075	7.05889
GOTERM_BP_FAT	positive regulation of peptidase activity	17	2.2	0.00025	0.0075	7.05889
GOTERM_BP_FAT	forebrain development	29	3.7	0.00026	0.0076	7.03978
GOTERM_BP_FAT	regulation of protein modification process	91	11.7	0.00026	0.0077	7.02093
GOTERM_BP_FAT	gastrulation	18	2.3	0.00027	0.008	6.96578
GOTERM_BP_FAT	endothelium development	14	1.8	0.00027	0.008	6.96578
GOTERM_BP_FAT	neuron projection development	52	6.7	0.00028	0.0081	6.94786
GOTERM_BP_FAT	positive regulation of cytokine secretion	13	1.7	0.00028	0.0081	6.94786
GOTERM_BP_FAT	release of cytochrome c from mitochondria	10	1.3	0.00029	0.0085	6.87832
GOTERM_BP_FAT	positive regulation of catalytic activity	86	11	0.0003	0.0087	6.84477
GOTERM_BP_FAT	regulation of MAPK cascade	45	5.8	0.00032	0.009	6.79586
GOTERM_BP_FAT	positive regulation of cell adhesion	30	3.8	0.00033	0.0093	6.74855
GOTERM_BP_FAT	positive regulation of cysteine-type endopeptidase activity	15	1.9	0.00033	0.0094	6.73312
GOTERM_BP_FAT	regulation of cell junction assembly	11	1.4	0.00035	0.0098	6.673
GOTERM_BP_FAT	negative regulation of apoptotic signaling pathway	20	2.6	0.00038	0.011	6.50635
GOTERM_BP_FAT	morphogenesis of a branching epithelium	18	2.3	0.00038	0.011	6.50635
GOTERM_BP_FAT	positive regulation of dendritic spine development	8	1	0.0004	0.011	6.50635
GOTERM_BP_FAT	protein secretion	34	4.4	0.00044	0.012	6.38082
GOTERM_BP_FAT	negative regulation of peptidase activity	22	2.8	0.00045	0.012	6.38082
GOTERM_BP_FAT	extracellular matrix disassembly	12	1.5	0.00046	0.012	6.38082
GOTERM_BP_FAT	cellular response to transforming growth factor beta stimulus	20	2.6	0.00046	0.012	6.38082
GOTERM_BP_FAT	renal system development	24	3.1	0.00047	0.012	6.38082
GOTERM_BP_FAT	regulation of protein localization	58	7.4	0.00046	0.013	6.26534
GOTERM_BP_FAT	positive regulation of phosphate metabolic process	62	7.9	0.00046	0.013	6.26534
GOTERM_BP_FAT	positive regulation of phosphorus metabolic process	62	7.9	0.00046	0.013	6.26534
GOTERM_BP_FAT	positive regulation of cellular metabolic process	140	17.9	0.00047	0.013	6.26534
GOTERM_BP_FAT	telencephalon development	21	2.7	0.00048	0.013	6.26534
GOTERM_BP_FAT	positive regulation of protein secretion	20	2.6	0.00049	0.013	6.26534
GOTERM_BP_FAT	cellular response to oxygen levels	16	2.1	0.00051	0.013	6.26534
GOTERM_BP_FAT	response to lipid	53	6.8	0.00051	0.013	6.26534
GOTERM_BP_FAT	positive regulation of response to external stimulus	23	2.9	0.00051	0.013	6.26534
GOTERM_BP_FAT	response to transforming growth factor beta	20	2.6	0.00051	0.013	6.26534
GOTERM_BP_FAT	motor neuron axon guidance	7	0.9	0.00052	0.013	6.26534
GOTERM_BP_FAT	intrinsic apoptotic signaling pathway in response to DNA damage	13	1.7	0.00054	0.014	6.15843
GOTERM_BP_FAT	regulation of muscle cell differentiation	17	2.2	0.00054	0.014	6.15843
GOTERM_BP_FAT	cell growth	32	4.1	0.00055	0.014	6.15843
GOTERM_BP_FAT	dendritic spine organization	8	1	0.00056	0.014	6.15843
GOTERM_BP_FAT	mesenchyme development	21	2.7	0.00057	0.015	6.05889
GOTERM_BP_FAT	regulation of cysteine-type endopeptidase activity involved in apoptotic process	19	2.4	0.00057	0.015	6.05889
GOTERM_BP_FAT	hemopoiesis	47	6	0.00058	0.015	6.05889
GOTERM_BP_FAT	negative regulation of metabolic process	126	16.2	0.00059	0.015	6.05889
GOTERM_BP_FAT	head development	46	5.9	0.00061	0.015	6.05889
GOTERM_BP_FAT	negative regulation of kinase activity	22	2.8	0.00065	0.016	5.96578
GOTERM_BP_FAT	endocardial cushion development	8	1	0.00066	0.016	5.96578
GOTERM_BP_FAT	regulation of MAP kinase activity	26	3.3	0.00066	0.016	5.96578
GOTERM_BP_FAT	negative regulation of protein kinase activity	21	2.7	0.00067	0.016	5.96578
GOTERM_BP_FAT	regulation of cell growth	30	3.8	0.00068	0.017	5.87832
GOTERM_BP_FAT	cellular component biogenesis	142	18.2	0.00068	0.017	5.87832
GOTERM_BP_FAT	regulation of I-kappaB kinase/NF-kappaB signaling	21	2.7	0.0007	0.017	5.87832
GOTERM_BP_FAT	epithelial cell proliferation	27	3.5	0.00071	0.017	5.87832
GOTERM_BP_FAT	ribonucleoside catabolic process	7	0.9	0.00076	0.018	5.79586
GOTERM_BP_FAT	negative chemotaxis	8	1	0.00077	0.018	5.79586
GOTERM_BP_FAT	regulation of system process	35	4.5	0.00077	0.018	5.79586
GOTERM_BP_FAT	negative regulation of macromolecule metabolic process	117	15	0.00077	0.018	5.79586
GOTERM_BP_FAT	positive regulation of dendrite development	10	1.3	0.00078	0.019	5.71786
GOTERM_BP_FAT	positive regulation of kinase activity	35	4.5	0.0008	0.019	5.71786
GOTERM_BP_FAT	vesicle organization	24	3.1	0.00083	0.019	5.71786
GOTERM_BP_FAT	dendrite development	18	2.3	0.00086	0.02	5.64386
GOTERM_BP_FAT	cellular response to endogenous stimulus	67	8.6	0.00087	0.02	5.64386
GOTERM_BP_FAT	endothelial cell differentiation	12	1.5	0.00088	0.02	5.64386
GOTERM_BP_FAT	pallium development	16	2.1	0.00088	0.02	5.64386
GOTERM_BP_FAT	positive regulation of endopeptidase activity	15	1.9	0.00088	0.02	5.64386
GOTERM_BP_FAT	cardiac epithelial to mesenchymal transition	7	0.9	0.00092	0.021	5.57347
GOTERM_BP_FAT	dendritic spine morphogenesis	7	0.9	0.00092	0.021	5.57347
GOTERM_BP_FAT	regulation of growth	42	5.4	0.00093	0.021	5.57347
GOTERM_BP_FAT	cellular response to biotic stimulus	17	2.2	0.00096	0.022	5.50635
GOTERM_BP_FAT	negative regulation of proteolysis	25	3.2	0.00097	0.022	5.50635
GOTERM_BP_FAT	actin filament bundle assembly	14	1.8	0.001	0.023	5.44222
GOTERM_BP_FAT	regulation of vasculature development	21	2.7	0.001	0.023	5.44222
GOTERM_BP_FAT	protein kinase B signaling	15	1.9	0.001	0.023	5.44222
GOTERM_BP_FAT	intrinsic apoptotic signaling pathway in response to DNA damage by p53 class mediator	8	1	0.001	0.023	5.44222
GOTERM_BP_FAT	regulation of blood circulation	24	3.1	0.001	0.023	5.44222
GOTERM_BP_FAT	regulation of epithelial cell proliferation	24	3.1	0.001	0.023	5.44222
GOTERM_BP_FAT	regulation of transferase activity	56	7.2	0.0011	0.025	5.32193
GOTERM_BP_FAT	regulation of transmembrane receptor protein serine/threonine kinase signaling pathway	19	2.4	0.0011	0.025	5.32193
GOTERM_BP_FAT	morphogenesis of a branching structure	18	2.3	0.0012	0.025	5.32193
GOTERM_BP_FAT	regulation of release of cytochrome c from mitochondria	8	1	0.0012	0.026	5.26534
GOTERM_BP_FAT	cellular response to organonitrogen compound	33	4.2	0.0012	0.026	5.26534
GOTERM_BP_FAT	regulation of cell-substrate adhesion	17	2.2	0.0012	0.027	5.2109
GOTERM_BP_FAT	kidney development	22	2.8	0.0012	0.027	5.2109
GOTERM_BP_FAT	regulation of cell development	51	6.5	0.0012	0.027	5.2109
GOTERM_BP_FAT	negative regulation of neuron projection development	14	1.8	0.0012	0.027	5.2109
GOTERM_BP_FAT	single organismal cell-cell adhesion	45	5.8	0.0013	0.027	5.2109
GOTERM_BP_FAT	regulation of neuron differentiation	37	4.7	0.0013	0.028	5.15843
GOTERM_BP_FAT	brain development	43	5.5	0.0013	0.028	5.15843
GOTERM_BP_FAT	cellular response to mechanical stimulus	10	1.3	0.0013	0.028	5.15843
GOTERM_BP_FAT	regulation of nervous system development	47	6	0.0013	0.028	5.15843
GOTERM_BP_FAT	actin filament bundle organization	14	1.8	0.0013	0.028	5.15843
GOTERM_BP_FAT	negative regulation of cysteine-type endopeptidase activity	12	1.5	0.0013	0.028	5.15843
GOTERM_BP_FAT	morphogenesis of an epithelium	35	4.5	0.0014	0.029	5.1078
GOTERM_BP_FAT	regulation of cytoskeleton organization	30	3.8	0.0014	0.029	5.1078
GOTERM_BP_FAT	regulation of peptidyl-tyrosine phosphorylation	19	2.4	0.0014	0.029	5.1078
GOTERM_BP_FAT	epithelial cell differentiation	37	4.7	0.0014	0.029	5.1078
GOTERM_BP_FAT	cellular response to hypoxia	14	1.8	0.0014	0.03	5.05889
GOTERM_BP_FAT	positive regulation of cell development	33	4.2	0.0014	0.03	5.05889
GOTERM_BP_FAT	cytokine secretion	16	2.1	0.0015	0.03	5.05889
GOTERM_BP_FAT	carbohydrate derivative catabolic process	17	2.2	0.0015	0.03	5.05889
GOTERM_BP_FAT	regulation of cellular response to growth factor stimulus	20	2.6	0.0015	0.031	5.01159
GOTERM_BP_FAT	positive regulation of protein modification process	64	8.2	0.0015	0.031	5.01159
GOTERM_BP_FAT	regulation of anatomical structure size	33	4.2	0.0015	0.031	5.01159
GOTERM_BP_FAT	cellular response to lipopolysaccharide	15	1.9	0.0015	0.031	5.01159
GOTERM_BP_FAT	connective tissue development	20	2.6	0.0016	0.032	4.96578
GOTERM_BP_FAT	activation of cysteine-type endopeptidase activity involved in apoptotic process	11	1.4	0.0016	0.032	4.96578
GOTERM_BP_FAT	response to organic cyclic compound	53	6.8	0.0016	0.033	4.92139
GOTERM_BP_FAT	negative regulation of cell proliferation	41	5.3	0.0016	0.033	4.92139
GOTERM_BP_FAT	positive regulation of macromolecule metabolic process	137	17.6	0.0017	0.033	4.92139
GOTERM_BP_FAT	positive regulation of metabolic process	145	18.6	0.0017	0.033	4.92139
GOTERM_BP_FAT	hematopoietic or lymphoid organ development	47	6	0.0017	0.033	4.92139
GOTERM_BP_FAT	immune system development	49	6.3	0.0017	0.033	4.92139
GOTERM_BP_FAT	regulation of systemic arterial blood pressure	11	1.4	0.0017	0.034	4.87832
GOTERM_BP_FAT	apoptotic mitochondrial changes	13	1.7	0.0018	0.034	4.87832
GOTERM_BP_FAT	positive regulation of cysteine-type endopeptidase activity involved in apoptotic process	13	1.7	0.0018	0.034	4.87832
GOTERM_BP_FAT	glycosyl compound catabolic process	8	1	0.0018	0.035	4.8365
GOTERM_BP_FAT	reactive nitrogen species metabolic process	10	1.3	0.0018	0.035	4.8365
GOTERM_BP_FAT	regulation of immune system process	74	9.5	0.0018	0.035	4.8365
GOTERM_BP_FAT	regulation of chemotaxis	17	2.2	0.0018	0.035	4.8365
GOTERM_BP_FAT	positive regulation of protein kinase activity	32	4.1	0.0018	0.035	4.8365
GOTERM_BP_FAT	cellular response to oxygen-containing compound	53	6.8	0.0019	0.036	4.79586
GOTERM_BP_FAT	regulation of angiogenesis	19	2.4	0.0019	0.037	4.75633
GOTERM_BP_FAT	negative regulation of cell projection organization	15	1.9	0.0019	0.037	4.75633
GOTERM_BP_FAT	regulation of protein secretion	28	3.6	0.0019	0.037	4.75633
GOTERM_BP_FAT	vascular endothelial growth factor receptor signaling pathway	11	1.4	0.002	0.039	4.68038
GOTERM_BP_FAT	actin filament organization	25	3.2	0.002	0.039	4.68038
GOTERM_BP_FAT	regulation of neurogenesis	42	5.4	0.0022	0.041	4.60823
GOTERM_BP_FAT	cellular response to molecule of bacterial origin	15	1.9	0.0022	0.041	4.60823
GOTERM_BP_FAT	leukocyte activation	45	5.8	0.0022	0.042	4.57347
GOTERM_BP_FAT	trabecula morphogenesis	8	1	0.0023	0.042	4.57347
GOTERM_BP_FAT	cellular response to decreased oxygen levels	14	1.8	0.0023	0.042	4.57347
GOTERM_BP_FAT	signal transduction by protein phosphorylation	51	6.5	0.0023	0.043	4.53952
GOTERM_BP_FAT	cell-cell adhesion	64	8.2	0.0023	0.043	4.53952
GOTERM_BP_FAT	single-organism membrane fusion	15	1.9	0.0023	0.043	4.53952
GOTERM_BP_FAT	positive regulation of proteolysis	26	3.3	0.0023	0.043	4.53952
GOTERM_BP_FAT	regulation of cell morphogenesis involved in differentiation	25	3.2	0.0024	0.044	4.50635

## Sheet: Fig. 3D Cell junction
GO: Cell Junction		http://software.broadinstitute.org/gsea/msigdb/cards/GO_CELL_JUNCTION.html						RPKMs of significantly (p< 0.05) differentially regulated genes from the GO: Cell Junction group
Original	Entrez	Gene	Gene					BMPR2wt			BMPR2∆E2			BMPR2KO
Member	Gene Id	Symbol	Description					n1	n2	n3	n1	n2	n3	n1	n2	n3
100	100	ADA	adenosine deaminase				EMB	0	0.01	0.02	20.51	23.88	21.28	16.28	26.82	25.28
1000	1000	CDH2	cadherin 2, type 1, N-cadherin (...				DSP	0.01	0.02	0.02	23.06	29.47	38.47	9.14	28.35	39.04
10006	10006	ABI1	abl-interactor 1				DSG2	0.01	0.01	0.02	4.79	5.01	5.75	15.85	24.55	31.87
1001	1001	CDH3	cadherin 3, type 1, P-cadherin (...				GABRQ	0.01	0.01	0.01	2.98	3.59	3.54	4.21	5.78	7.34
100132463	100132463	CLDN24					TNC	0.01	1.56	1.58	24.63	36.41	20.4	34.65	46.54	32.59
10015	10015	PDCD6IP	programmed cell death 6 interact...				NRN1	0.01	0.01	0.01	9.33	8.79	12.04	7.16	14.21	16.85
100288814	100288814	LOC100288814					APBB1IP	0.01	0.02	0.02	23	26.62	21.38	26.72	21.12	17.67
1003	1003	CDH5	cadherin 5, type 2 (vascular end...				TMEM47	0.01	0	0	0	0	0.03	6.35	8.02	7.01
100506658	100506658	OCLN	occludin				LAYN	0.02	0.01	0.01	10.72	8.73	7.88	16.8	11.98	11.79
10052	10052	GJC1	gap junction protein, gamma 1, 4...				AMOT	0.02	0.02	0.02	0.97	0.59	0.58	6.68	4.2	4.35
10059	10059	DNM1L	dynamin 1-like				NOV	0.07	0.65	0.74	5.21	3.41	8.83	2.25	1.67	2.52
10076	10076	PTPRU	protein tyrosine phosphatase, re...				CXADR	0.1	0.1	0.11	3.94	4.55	4.24	3.08	5.15	5.18
100820829	100820829	MYZAP					TLN2	0.21	0.43	0.39	3.06	2.99	3.84	4.79	3.74	5.41
10092	10092	ARPC5	actin related protein 2/3 comple...				WNK4	0.22	0.6	0.68	6.51	6.94	6.06	5.55	3.33	3.86
10094	10094	ARPC3	actin related protein 2/3 comple...				PARD6G	0.24	0.5	0.51	3.49	3.71	4.8	2.02	2.78	4.23
10095	10095	ARPC1B	actin related protein 2/3 comple...				PTK7	0.38	0.23	0.3	26.99	23.04	33.8	17.75	37.76	49.18
10096	10096	ACTR3	ARP3 actin-related protein 3 hom...				OCLN	0.39	0.51	0.57	3.03	2.52	2.71	3.86	3.67	4.31
10097	10097	ACTR2	ARP2 actin-related protein 2 hom...				NEDD9	0.46	0.45	0.35	7.08	7.76	7.69	1.11	4.98	3.63
10109	10109	ARPC2	actin related protein 2/3 comple...				CNIH2	0.48	0.62	0.65	1.88	1.06	2.44	3.8	3.48	5.82
1012	1012	CDH13	cadherin 13, H-cadherin (heart)				CADM4	0.54	0.4	0.57	4.31	2.89	7.66	5.77	5.39	8.16
10135	10135	NAMPT	nicotinamide phosphoribosyltrans...				NEXN	0.56	2.39	1.56	6.66	5.16	3.77	7.37	4.66	4.16
10146	10146	G3BP1	GTPase activating protein (SH3 d...				CHRNB1	0.61	0.58	0.67	8.96	8.98	9.77	6.33	6.88	6.89
10160	10160	FARP1	FERM, RhoGEF (ARHGEF) and plecks...				MPDZ	0.66	0.24	0.27	6.87	7.2	10.05	8.49	8.23	9.53
10163	10163	WASF2	WAS protein family, member 2				OBSL1	0.69	1.2	1.22	5.99	5.33	6.8	4.53	1.49	1.57
10174	10174	SORBS3	sorbin and SH3 domain containing 3				SH2D5	0.69	1.42	1.48	3.32	4.06	3.17	4.77	5.07	4.58
10188	10188	TNK2	tyrosine kinase, non-receptor, 2				ICAM1	0.78	1.32	1.4	1.2	3.02	7.3	4.16	15.6	22.69
1019	1019	CDK4	cyclin-dependent kinase 4				CPT1C	0.82	0.28	0.35	4.75	3.77	6.12	5.17	3.9	4.92
102	102	ADAM10	ADAM metallopeptidase domain 10				FHL1	0.93	4.07	4.36	24.77	19.85	23.07	29.48	35.99	33.09
1020	1020	CDK5	cyclin-dependent kinase 5				MRC2	0.98	1.4	1.74	5.68	3.45	7.46	5.72	9.76	14.45
10207	10207	INADL	InaD-like (Drosophila)				FZD1	1.1	1.35	1.35	5.35	4.29	3.56	4.1	1.79	2.32
10211	10211	FLOT1	flotillin 1				LIN7B	1.11	1.23	1.28	3.6	3.63	6.12	3.3	3.84	4.35
10223	10223	GPA33	glycoprotein A33 (transmembrane)				CXCR4	1.17	1.71	1.55	4.29	8.39	5.1	0.33	1.76	2.17
10225	10225	CD96	CD96 molecule				MPP7	1.18	0.22	0.28	5.34	7.76	6.25	3.6	4.96	4
10235	10235	RASGRP2	RAS guanyl releasing protein 2 (...				ATAT1	1.2	1.29	1.47	4.59	4.71	5.15	6.5	7	8.33
10243	10243	GPHN	gephyrin				LIMS2	1.22	0.79	0.87	5.38	4.39	8.19	2.18	2.43	2.99
10256	10256	CNKSR1	connector enhancer of kinase sup...				OPHN1	1.24	1.08	1.26	3.28	3.76	5.41	3.12	5.16	6.09
10280	10280	SIGMAR1	sigma non-opioid intracellular r...				SCARF2	1.24	0.72	0.68	3.74	2.64	2.83	5.95	11.58	11.84
10286	10286	BCAS2	breast carcinoma amplified seque...				GLRB	1.29	0.66	0.67	4.69	4.95	6.92	5.49	5.13	5.86
10298	10298	PAK4	p21 protein (Cdc42/Rac)-activate...				PLXNA3	1.31	1.85	2.2	5.35	5.46	9.4	6.13	10.47	12.06
10347	10347	ABCA7	ATP-binding cassette, sub-family...				CORO1A	1.35	1.69	1.71	4.17	3.89	6.11	3.27	1.66	1.95
10395	10395	DLC1	deleted in liver cancer 1				HOMER1	1.44	1.55	1.58	1.87	0.77	0.85	4.81	6.58	6.66
10397	10397	NDRG1	N-myc downstream regulated 1				VAMP1	1.45	1.62	1.64	3.28	3.1	4.35	2.38	1.97	2.38
10409	10409	BASP1	brain abundant, membrane attache...				GABBR1	1.58	1.66	2.31	5.38	5.34	6.74	5.76	4.93	6.07
1041	1041	CDSN	corneodesmosin				TES	1.69	1.81	1.88	11.67	8.73	10.85	8.63	10.97	9.64
10437	10437	IFI30	interferon, gamma-inducible prot...				STARD10	1.72	1.68	2.44	6.11	7.77	12.74	8.61	12.62	15.62
10439	10439	OLFM1	olfactomedin 1				GABRA3	1.74	2.11	2.03	15.29	15.81	12.63	3.83	1.2	1.11
10445	10445	MCRS1	microspherule protein 1				CDH13	1.76	4	4.8	16.16	15.77	18.34	4.22	1.22	1.4
10487	10487	CAP1	CAP, adenylate cyclase-associate...				FARP1	2.21	2.51	2.69	6.74	5.95	6.72	6.5	10.13	11.97
10497	10497	UNC13B	unc-13 homolog B (C. elegans)				PDLIM2	2.48	4.02	4.01	8.62	6.79	6.59	7.73	7.16	7.7
10518	10518	CIB2	calcium and integrin binding fam...				PERP	2.65	7.49	7.81	15.86	16	17.09	11.96	22	23.87
10525	10525	HYOU1	hypoxia up-regulated 1				C10orf54	2.81	2.71	2.58	6.35	6.1	8.15	4.31	3.89	5.36
10544	10544	PROCR	protein C receptor, endothelial				TNK2	2.91	3.06	3.45	7.74	6.99	8.69	8.85	7.48	9.56
10564	10564	ARFGEF2	ADP-ribosylation factor guanine ...				LYN	2.94	1.54	1.8	4.05	4.84	5.81	1.6	4.02	4.22
10567	10567	RABAC1	Rab acceptor 1 (prenylated)				DTNBP1	2.95	3.01	3.44	6.08	4.67	5.7	7.58	7.94	8.83
10580	10580	SORBS1	sorbin and SH3 domain containing 1				LRP1	3.12	3.64	5.21	7.64	7.5	13.82	8.19	6.9	10.05
10611	10611	PDLIM5	PDZ and LIM domain 5				TJAP1	3.14	2.98	3.09	9.27	8.66	10.88	12.18	12.71	13.72
10636	10636	RGS14	regulator of G-protein signaling 14				PRKCD	3.14	3.47	4.01	7.24	7.56	9.9	5.45	6.31	7.92
10666	10666	CD226	CD226 molecule				PRUNE	3.14	2.28	2.94	5.6	4.73	6.52	6.99	4.89	6.18
10672	10672	GNA13	guanine nucleotide binding prote...				SNTA1	3.17	5.19	5.28	18.31	20.63	27.47	16.08	13.08	17.87
10686	10686	CLDN16	claudin 16				AFAP1L1	3.19	2.78	3.1	4.81	2.14	2.56	6.57	6.32	6.79
1072	1072	CFL1	cofilin 1 (non-muscle)				TJP2	3.2	2.28	1.99	25.69	29.36	24.82	53.13	55.37	48.79
10787	10787	NCKAP1	NCK-associated protein 1				SORBS2	3.21	5.75	5.01	0.36	0.1	0.09	0.05	0.06	0.09
10791	10791	VAMP5	vesicle-associated membrane prot...				WTIP	3.26	2.39	2.56	9.83	6.43	9.44	6.68	9.82	13.38
10804	10804	GJB6	gap junction protein, beta 6, 30kDa				PALLD	3.28	4.59	5.19	15.27	15.49	16.85	14.08	13.1	12.81
10806	10806	SDCCAG8	serologically defined colon canc...				PARD6A	3.49	3.69	3.37	7.12	5.99	8	10.07	9.86	11.33
10809	10809	STARD10	StAR-related lipid transfer (STA...				FAT1	3.53	2.6	2.24	29.26	31.19	25.62	32.27	26.86	23.78
10818	10818	FRS2	fibroblast growth factor recepto...				C8orf37	3.93	4.32	3.75	1.81	1.88	1.45	1.43	1.46	1.53
10848	10848	PPP1R13L	protein phosphatase 1, regulator...				RGS12	4.03	3.32	3.61	1.85	1.64	2.2	2.2	2.78	3.3
10867	10867	TSPAN9	tetraspanin 9				PKP4	4.12	4.23	4.38	12.18	11.02	8.79	12.52	9.41	8.53
10890	10890	RAB10	RAB10, member RAS oncogene family				SCAMP5	4.21	3.6	3.52	0.99	0.98	1.79	1.7	1.34	1.62
10971	10971	YWHAQ	tyrosine 3-monooxygenase/tryptop...				PICK1	4.24	2.99	3.34	5.24	5.26	9.01	6.8	9.44	11.05
10979	10979	FERMT2	fermitin family member 2				SSX2IP	4.47	3.79	4.28	10.6	9.81	9.94	13.03	10.51	10.75
10987	10987	COPS5	COP9 constitutive photomorphogen...				SPRY4	4.64	7.48	8.88	4.68	4.51	4.47	4.33	1.96	2.82
11011	11011	TLK2	tousled-like kinase 2				KCNJ2	4.69	6.34	4.41	0.59	0.59	0.49	0.66	1.26	1.17
11078	11078	TRIOBP	TRIO and F-actin binding protein				RPGRIP1L	4.76	3.44	4.08	2.13	1.88	1.96	2.04	2.73	2.96
11135	11135	CDC42EP1	CDC42 effector protein (Rho GTPa...				GJC1	4.84	4.36	4.55	12.25	10.15	13.3	13.79	12.72	14.36
11149	11149	BVES	blood vessel epicardial substance				ICA1	4.88	3.97	4.43	0.03	0.01	0.02	0.18	0.31	0.59
11151	11151	CORO1A	coronin, actin binding protein, 1A				PRKD1	4.89	4.36	4.52	2.38	2.77	2.44	3.26	2.37	2.96
11178	11178	LZTS1	leucine zipper, putative tumor s...				MPST	5.03	4.51	4.8	7.87	8.44	9.21	11.25	14.51	14.94
11187	11187	PKP3	plakophilin 3				DPP4	5.27	7.34	9.35	5.2	4.75	5.81	1.15	1.47	1.97
112476	112476	PRRT2	proline-rich transmembrane prote...				FZD2	5.28	4.24	4.84	15.19	11.42	12.24	15.17	14.77	13.86
11252	11252	PACSIN2	protein kinase C and casein kina...				NLGN1	5.39	3.88	3.54	0.1	0.03	0.02	0.11	0.08	0.08
11261	11261	CHP	calcium binding protein P22				FMN1	5.51	6.59	5.79	0.16	0.2	0.19	0.25	0.16	0.11
1128	1128	CHRM1	cholinergic receptor, muscarinic 1				EPHA4	5.54	7.81	7.97	1.53	1.45	1.29	1.68	0.54	0.81
1129	1129	CHRM2	cholinergic receptor, muscarinic 2				FES	5.66	3.32	3.93	0.04	0.05	0.09	0.02	0	0.03
1131	1131	CHRM3	cholinergic receptor, muscarinic 3				NRIP1	5.71	3.57	4	10.52	10.47	8.17	6.85	20.19	19.95
1132	1132	CHRM4	cholinergic receptor, muscarinic 4				DDX58	5.74	5.43	5.64	10.21	10.74	19.37	14.91	18.52	41.93
1133	1133	CHRM5	cholinergic receptor, muscarinic 5				SHROOM3	5.76	6.17	6.05	1.66	1.67	2.32	0.64	0.17	0.33
1134	1134	CHRNA1	cholinergic receptor, nicotinic,...				TIAM1	6	7.88	8.2	1.42	1.41	1.59	0.04	0.05	0.05
11346	11346	SYNPO	synaptopodin				CADPS2	6.19	4.23	4.87	0.04	0.01	0.01	2.76	2.74	2.91
1135	1135	CHRNA2	cholinergic receptor, nicotinic,...				SYNM	6.41	6.87	8.01	5.35	6.13	7.41	3.26	2.71	4.02
1136	1136	CHRNA3	cholinergic receptor, nicotinic,...				PANX1	6.41	8.09	6.84	13.88	13.12	12.39	12.75	16.98	18.5
1137	1137	CHRNA4	cholinergic receptor, nicotinic,...				NEU1	6.65	8.78	9.86	27.58	28.19	49.77	26.6	60.11	79.38
1138	1138	CHRNA5	cholinergic receptor, nicotinic,...				SHANK1	6.75	6.27	7.17	0.15	0.13	0.31	0.34	0.16	0.3
1139	1139	CHRNA7	cholinergic receptor, nicotinic,...				PI4K2A	6.77	6.47	6.35	15.45	15.58	16.48	14.58	22.66	22.37
1140	1140	CHRNB1	cholinergic receptor, nicotinic,...				STARD8	6.81	6.5	7.75	5.02	5.47	5.88	3.01	1.46	1.92
114088	114088	TRIM9	tripartite motif containing 9				ITGA4	6.97	11.05	11.25	2.02	1.92	1.75	3.46	2.45	3.06
1141	1141	CHRNB2	cholinergic receptor, nicotinic,...				PCDH1	7.03	4.38	4.99	2.47	2.16	3.03	0.08	0.07	0.12
1142	1142	CHRNB3	cholinergic receptor, nicotinic,...				CCND3	7.17	6.65	7.52	25.21	19.4	24.5	23.71	25.66	35.47
1143	1143	CHRNB4	cholinergic receptor, nicotinic,...				SNCA	7.31	4.91	5.38	0.09	0.04	0.06	5.65	14.7	13.6
1144	1144	CHRND	cholinergic receptor, nicotinic,...				UNC13B	7.32	5.83	5.94	9.76	11.1	14.61	11.59	14.25	15.68
1145	1145	CHRNE	cholinergic receptor, nicotinic,...				GPHN	7.34	8.43	8.09	3.23	4.52	3.87	3.23	1.8	1.56
1146	1146	CHRNG	cholinergic receptor, nicotinic,...				SDCCAG8	7.44	6.4	6.83	3.39	2.99	2.79	3.42	3.61	3.36
115207	115207	KCTD12	potassium channel tetramerisatio...				PPP1R13L	7.54	4.51	3.89	11.15	10.38	11.08	8.37	13.42	14.12
116337	116337	PANX3	pannexin 3				DLG5	7.63	7.26	7.57	17.07	18.31	23.91	20.3	24.16	29.98
116443	116443	GRIN3A	glutamate receptor, ionotropic, ...				ARHGEF18	7.65	9.26	10.37	19.4	23.8	25.15	14.01	12.5	15.14
116444	116444	GRIN3B	glutamate receptor, ionotropic, ...				PAK1	7.94	6.57	7.69	2.62	3.1	3.58	4.45	2.55	2.96
117	117	ADCYAP1R1	adenylate cyclase activating pol...				VAMP2	8.15	7.47	8	20.05	21.54	20.25	20.07	14.27	15.84
117143	117143	TADA1	transcriptional adaptor 1				PKP3	8.19	11.89	11.47	10.26	8.42	9.59	4.19	2.14	2.66
117178	117178	SSX2IP	synovial sarcoma, X breakpoint 2...				MDC1	8.38	6.84	6.55	18.7	17.07	18.35	23.81	30.69	35.05
117583	117583	PARD3B	par-3 partitioning defective 3 h...				FERMT1	8.45	9.84	8.43	5.59	4.13	4.68	2.03	2	2.01
118	118	ADD1	adducin 1 (alpha)				IGF2R	8.53	9.89	10.28	19.71	18.76	22.6	14.52	25.36	27.16
118427	118427	OLFM3	olfactomedin 3				CD53	8.73	9.4	9.25	0.12	0.01	0.02	0	0.01	0
120	120	ADD3	adducin 3 (gamma)				SYT9	8.97	9.42	8.99	0	0	0	0.01	0	0
120425	120425	AMICA1	adhesion molecule, interacts wit...				PARD3	9.16	6.69	6.77	11.59	12.62	12.23	16.14	15.11	17.44
120892	120892	LRRK2	leucine-rich repeat kinase 2				NF2	9.52	12.37	10.41	31.8	39.39	28.96	50.22	41.04	39.71
1213	1213	CLTC	clathrin, heavy chain (Hc)				TNS1	9.67	14.04	13.82	5.12	3.16	3.93	5.38	0.93	1.43
122786	122786	FRMD6	FERM domain containing 6				GRIN2D	9.75	6.51	6.64	0.8	0.73	1.09	0.5	0.37	0.5
1244	1244	ABCC2	ATP-binding cassette, sub-family...				PTPRN2	9.88	4.75	5.01	0	0	0.02	0	0	0.01
125111	125111	GJD3	gap junction protein, delta 3, 3...				PI4KA	10.17	8.99	9.03	17.61	19.54	26.88	19.28	22.12	27.28
126129	126129	CPT1C	carnitine palmitoyltransferase 1C				ERBB2IP	10.21	13.18	11.57	37.02	42.36	39.74	33.72	31.46	32.38
126353	126353	C19orf21	chromosome 19 open reading frame 21				CD2AP	10.54	9.73	10.04	21.88	19.23	19.69	25.56	30.87	35.69
126374	126374	WTIP	Wilms tumor 1 interacting protein				PEAK1	10.59	9.98	10.79	3.99	4.01	3.76	3.89	4.07	4.27
1264	1264	CNN1	calponin 1, basic, smooth muscle				JUP	10.89	4.08	7.75	6.92	8.96	15.02	3.25	4.21	4.13
1265	1265	CNN2	calponin 2				TSPAN9	10.9	7.45	8.15	5.8	6.13	8.08	4.69	3	4.62
1266	1266	CNN3	calponin 3, acidic				SLC2A1	10.97	11.4	9.54	25.38	26.99	27.82	21.64	31.8	27.68
126695	126695	C1orf172	chromosome 1 open reading frame 172				CLMP	11.28	10.09	11.78	16.91	16.9	13.98	32.18	31.72	29.96
127262	127262	TPRG1L	tumor protein p63 regulated 1-like				NLGN2	11.55	12.86	13.29	32.74	26.97	36.96	38.34	28.53	38.54
127534	127534	GJB4	gap junction protein, beta 4, 30...				SYT1	11.58	8.39	7.41	1.62	1.6	1.35	1.26	1.09	1.43
127833	127833	SYT2	synaptotagmin II				ITSN1	11.86	12.02	11.22	9.08	8.73	8.96	6.32	5.16	5.84
128239	128239	IQGAP3	IQ motif containing GTPase activ...				LIMA1	12.39	10.2	10.53	82.76	99.03	92.54	70.46	65.78	68.86
129446	129446	XIRP2	xin actin-binding repeat contain...				B4GALT1	12.52	12.73	13.59	37.1	38.21	38.87	32.39	43.5	44.3
129804	129804	FBLN7	fibulin 7				PDLIM1	12.58	14.59	13.97	62.29	78.17	74.29	67.08	60.68	61.38
1305	1305	COL13A1	collagen, type XIII, alpha 1				MAPK3	12.63	12.09	13.22	32.86	32.01	42.44	31.64	27.45	32.5
1308	1308	COL17A1	collagen, type XVII, alpha 1				PVRL1	12.8	13.09	14.52	9.6	9.55	9.12	7.77	3.6	4.08
132204	132204	SYNPR	synaptoporin				FERMT3	12.81	3.6	3.6	1.15	1.87	3.24	0.52	0.42	0.74
133418	133418	EMB	embigin				KCTD12	12.84	10.26	12.51	3.64	1.28	1.31	4.55	7.42	6.96
133584	133584	EGFLAM	EGF-like, fibronectin type III a...				CNN2	12.86	17.88	19.2	78.4	97.48	77.88	79.23	107.83	94.76
134265	134265	AFAP1L1	actin filament associated protei...				ARHGAP31	12.94	12.81	13.98	4.72	3.86	3.8	2.89	2.52	3.13
134957	134957	STXBP5	syntaxin binding protein 5 (tomo...				ITGB3	13.05	9.01	11.91	2.69	3.09	5.17	0.35	1.82	3.03
1364	1364	CLDN4	claudin 4				ANXA6	13.15	16.59	17.76	94.62	79.4	88.48	95.78	118.93	109.55
1365	1365	CLDN3	claudin 3				ITGB4	13.41	7.96	14.06	1.9	2.83	7.27	1.23	0.51	0.74
1366	1366	CLDN7	claudin 7				TNS3	13.87	13.38	13.19	1.25	1.5	1.07	2.73	2.47	2.16
137075	137075	CLDN23	claudin 23				PMP22	13.92	15.06	18.57	3.96	0.7	0.68	0.17	0.19	0.24
140689	140689	CBLN4	cerebellin 4 precursor				DLC1	14.03	20.65	16.49	35.9	32.88	22.63	34.13	51.03	40.49
140730	140730	RIMS4	regulating synaptic membrane exo...				FGFRL1	14.57	17.77	17.73	9.25	7.55	9.96	17.46	12.83	14.15
143098	143098	MPP7	membrane protein, palmitoylated ...				LAP3	15.2	12.62	11.39	18.83	20.63	25.72	19.93	30.06	47.84
143162	143162	FRMPD2	FERM and PDZ domain containing 2				ARHGAP24	15.41	15.41	14.95	3.22	2.19	1.96	3.68	4.59	5.03
143425	143425	SYT9	synaptotagmin IX				GRK5	16.16	12.56	15.68	12.03	15.94	17.69	6.91	6.95	9.17
143458	143458	LDLRAD3	low density lipoprotein receptor...				CGNL1	16.19	11.09	12.43	0.17	0.2	0.51	0.22	0.26	0.28
143903	143903	LAYN	layilin				COL17A1	17	12.77	13.6	1.86	1.65	1.6	1.59	0.99	1.3
144100	144100	PLEKHA7	pleckstrin homology domain conta...				FZD4	17.2	20.75	21.16	15.51	13.34	10.55	2.55	4.14	3.96
1445	1445	CSK	c-src tyrosine kinase				VAPA	17.33	15.58	15.81	34.66	30.89	28.33	40.03	41.13	39.61
144501	144501	KRT80	keratin 80				EPB41L3	17.45	16.76	14.93	143.99	151.76	121.79	118.51	180.88	144.7
145270	145270	PRIMA1	proline rich membrane anchor 1				NOTCH1	17.47	17.12	18.29	8.24	7.94	12.38	6.44	6.16	8.89
146206	146206	RLTPR	RGD motif, leucine rich repeats,...				TFB2M	17.53	17.95	15.96	10.19	8.51	5.79	8.41	8.52	6.23
146395	146395	GSG1L	GSG1-like				MINK1	18.31	16.14	18.57	34.51	35.7	42.58	40.79	35.78	41.36
1464	1464	CSPG4	chondroitin sulfate proteoglycan 4				PRKCH	18.41	15.17	16.88	1.87	2.38	3.19	0.88	1.26	1.59
1465	1465	CSRP1	cysteine and glycine-rich protein 1				SLC9A1	18.59	17.82	17.22	10.65	10.32	15.22	11.45	7.14	9.55
1466	1466	CSRP2	cysteine and glycine-rich protein 2				RAP2B	18.68	15.95	15.17	10.65	9.14	7.1	13.45	5.97	6.12
147409	147409	DSG4	desmoglein 4				LPXN	18.81	12.21	10.52	4.85	5.4	4.45	2.02	1.65	2
148281	148281	SYT6	synaptotagmin VI				RPS10	19.02	20.93	17.53	49.82	37.72	37.38	70.71	53.72	55.05
1488	1488	CTBP2	C-terminal binding protein 2				SH3KBP1	19.62	16.49	15.99	14.68	13.88	12.32	7.37	7.96	8.31
149111	149111	CNIH3	cornichon homolog 3 (Drosophila)				LMO7	20.38	23.92	22.62	10.65	9.12	11.48	8.23	5.14	6.08
149461	149461	CLDN19	claudin 19				PARVA	20.89	21.67	20.3	11.64	11.32	14.58	7.37	9.82	11.19
1495	1495	CTNNA1	catenin (cadherin-associated pro...				SHANK3	21.95	12.72	16.35	0.15	0.07	0.19	0.12	0.07	0.16
1496	1496	CTNNA2	catenin (cadherin-associated pro...				CYFIP2	22.18	17.48	18.99	1.53	1.56	2.9	1.06	1.04	1.96
1499	1499	CTNNB1	catenin (cadherin-associated pro...				SYNPO	23.54	21.2	18.88	5.41	6.69	7.13	5.4	4.67	4.65
1500	1500	CTNND1	catenin (cadherin-associated pro...				TEK	23.94	17.15	18.47	7	5.47	6.68	0.38	4.17	7.22
150084	150084	IGSF5	immunoglobulin superfamily, memb...				JAM3	24.08	25.86	26.89	4.64	4.32	4.54	0.99	5.2	5.26
1501	1501	CTNND2	catenin (cadherin-associated pro...				CPNE3	25.57	22.32	22.25	48.5	42.36	42.96	45.9	68.04	67.1
1525	1525	CXADR	coxsackie virus and adenovirus r...				STEAP1	26.47	25.4	24.74	3.11	2.49	1.3	7.86	6.14	5.26
153562	153562	MARVELD2	MARVEL domain containing 2				CCDC85C	27.36	42.04	34.34	25.12	25.5	22.46	21.83	15.16	14.23
154796	154796	AMOT	angiomotin				ADA	27.89	36.54	38.48	10.26	9.47	12.67	5.54	5.71	5.96
154810	154810	AMOTL1	angiomotin like 1				SMAGP	28.92	23.22	23.46	9.45	7.79	6.69	12.86	11.09	10.75
157378	157378	TMEM65	transmembrane protein 65				UTRN	29.08	23.33	24.96	10.99	11.27	10.71	6.72	7.36	8
157657	157657	C8orf37	chromosome 8 open reading frame 37				SIGMAR1	29.18	28.31	26.61	80.94	74.23	67.86	90.09	72.63	73.08
1601	1601	DAB2	disabled homolog 2, mitogen-resp...				RPL9	30.3	30.16	29.94	0.21	0.13	0.44	0.2	0.18	0.21
1605	1605	DAG1	dystroglycan 1 (dystrophin-assoc...				KRT80	31.41	19.28	18.91	11.96	15.77	12.14	9.41	7.07	5.95
160622	160622	GRASP	GRP1 (general receptor for phosp...				TJP1	32.23	29.58	29.44	20.47	20.55	18.46	16.03	13.79	14.22
1627	1627	DBN1	drebrin 1				PECAM1	32.43	16.19	17.37	0.62	0.51	0.55	0.16	0.44	0.3
1643	1643	DDB2	damage-specific DNA binding prot...				MRPS18B	32.49	30.33	27.88	65.15	56.66	48.38	71.15	95.26	86.51
165904	165904	XIRP1	xin actin-binding repeat contain...				TBC1D2	32.64	38.49	36.69	21.02	26.45	20.78	20.1	9.73	11.68
167227	167227	DCP2	DCP2 decapping enzyme homolog (S...				ITGB5	33.75	31.04	31.89	21.74	16.19	17.85	10.13	16.92	21.48
1674	1674	DES	desmin				CDC42EP1	34.76	25.79	23.57	70.51	55.49	46.48	110.61	70.59	59.54
171017	171017	ZNF384	zinc finger protein 384				TGFB1I1	35.97	41.81	40.76	56.05	58.65	61.64	65.71	98.03	94.08
171024	171024	SYNPO2	synaptopodin 2				MCAM	37.29	42.28	45.89	6.24	3.5	5.53	11.01	19.05	20.98
1739	1739	DLG1	discs, large homolog 1 (Drosophila)				ESAM	37.58	32.94	35.44	0.18	0.06	0.12	0.12	0.02	0.03
1740	1740	DLG2	discs, large homolog 2 (Drosophila)				PPFIBP1	39.37	35.99	40.72	15.22	15.61	16.16	14.1	18.41	19.31
1741	1741	DLG3	discs, large homolog 3 (Drosophila)				VAMP5	42.94	30.3	38.89	7.61	10.51	16.1	15.43	16.65	27.32
1742	1742	DLG4	discs, large homolog 4 (Drosophila)				MMP14	43.28	30.31	36.01	102.68	123.34	115.46	129.05	143.14	143.48
1756	1756	DMD	dystrophin				ATP1B1	44.42	44.3	41.32	25.56	22.06	20.2	18.76	14.94	13.34
1785	1785	DNM2	dynamin 2				DDB2	45.16	54.96	52.59	11.31	11.49	16.21	8.64	8.58	11.14
1803	1803	DPP4	dipeptidyl-peptidase 4				SCRIB	48.14	45.07	44.58	28.45	22.56	20.36	28.2	38.41	42.08
182	182	JAG1	jagged 1				HSPG2	53.71	31.31	40.07	7.3	7.47	11.56	9.52	6.73	9.13
1821	1821	DRP2	dystrophin related protein 2				ADAM15	53.77	43.95	51.11	17.09	16.11	19.89	18.05	14.36	17.62
1822	1822	ATN1	atrophin 1				GIT1	57.85	50.53	53.03	32.33	31.45	30.81	25.81	25.73	30.34
1823	1823	DSC1	desmocollin 1				BCAR1	57.86	58.15	65.74	19.15	18.88	16.83	21.25	16.17	16.41
1824	1824	DSC2	desmocollin 2				YES1	58.79	50.91	53.3	97.1	62.24	69.3	88.72	158.71	161.8
1825	1825	DSC3	desmocollin 3				PLAUR	59.83	47.47	47.8	35.28	27.2	24.6	32.18	21.43	24.52
1826	1826	DSCAM	Down syndrome cell adhesion mole...				BASP1	60.88	64.31	55.62	137.75	149.44	113.54	150	151.96	134.7
1828	1828	DSG1	desmoglein 1				CLDN11	60.96	48.84	49.36	167.57	193.81	107.59	264.12	185.43	151.46
1829	1829	DSG2	desmoglein 2				PTK2	64.41	49.59	56.45	27.14	20.8	23.09	27.76	35.24	38.75
1830	1830	DSG3	desmoglein 3				MME	71.68	54.53	68.33	24.06	25.22	25.66	22.63	31.88	31.84
1832	1832	DSP	desmoplakin				ITGA6	76.25	100.31	100.15	71.84	60.55	51.02	48.26	33.46	34.99
1837	1837	DTNA	dystrobrevin, alpha				PDIA3	83.75	75.37	80.53	147.02	158.64	198.2	143.64	228.61	208.34
1861	1861	TOR1A	torsin family 1, member A (torsi...				FRMD6	83.78	74.31	68.85	30.36	38.08	24.16	27	36.24	30.45
1894	1894	ECT2	epithelial cell transforming seq...				ALCAM	90.22	108.56	99.75	59.32	50.34	36.65	50.6	52.61	46.78
192683	192683	SCAMP5	secretory carrier membrane prote...				CDH5	94.68	62.84	71.31	15.31	19.2	24.4	7.39	22.59	20.76
1948	1948	EFNB2	ephrin-B2				ARPC1B	102.24	99.14	109.45	38.11	30.17	36.83	35.14	28.93	36.79
1956	1956	EGFR	epidermal growth factor receptor				ZNF185	103.77	96.42	108.57	63.79	60.62	69.09	28.78	23.77	31.04
196500	196500	C12orf53	chromosome 12 open reading frame 53				GJA1	112.12	110.84	105.51	30.28	20.42	12.92	17.62	63.53	57.56
1969	1969	EPHA2	EPH receptor A2				SDCBP	122.66	115.18	116.96	52.1	43.32	45.34	30.77	65.45	69.48
199731	199731	CADM4	cell adhesion molecule 4				FSCN1	134.23	134.76	125.67	77.54	63.83	57.97	63.97	35.3	36.26
199990	199990	C1orf86	chromosome 1 open reading frame 86				PROCR	141.93	119.23	147.11	40.97	43.59	45.93	29.44	33.49	41.78
200539	200539	ANKRD23	ankyrin repeat domain 23				AHNAK	146.38	195.17	178.06	106.56	133.71	97.59	91.2	66.28	62.69
200576	200576	PIKFYVE	phosphoinositide kinase, FYVE fi...				PLEC	152.54	162.02	159.57	88.55	83.56	80.1	73.25	75.56	79.21
200933	200933	FBXO45	F-box protein 45				ITGA3	171.92	133	144.77	139.12	116.45	95.82	98.63	66.16	66.55
200959	200959	GABRR3	gamma-aminobutyric acid (GABA) r...				PODXL	177.96	144.85	147.28	102.02	79.82	84.34	39.54	19.21	26.91
201163	201163	FLCN	folliculin				MYH9	179.19	161.9	164.66	358.4	427.15	362.28	407.09	475.81	448.71
201633	201633	TIGIT	T cell immunoreceptor with Ig an...				B2M	179.23	159.22	187.91	370.61	467.76	581.06	262.56	315.51	490.93
2017	2017	CTTN	cortactin				KRT8	184.38	105.19	117.8	10.85	12	11.89	8.61	5.6	5.45
2022	2022	ENG	endoglin				APP	190.7	190.26	229.8	129.71	138.75	154.47	84.86	105.81	120.58
203190	203190	LGI3	leucine-rich repeat LGI family, ...				ITGB1	197.21	183.86	184.22	412.21	370.27	368.79	433.35	528.84	552.05
2035	2035	EPB41	erythrocyte membrane protein ban...				HSPA5	202.79	239.17	261.63	265.56	333.46	267.88	205.72	937.74	355.37
2037	2037	EPB41L2	erythrocyte membrane protein ban...				ENG	208.12	183.2	167.37	99.77	97.24	80.87	82.84	59.45	65.13
2043	2043	EPHA4	EPH receptor A4				HSPB1	210.85	165.21	187.25	8.18	8.5	9	18.96	0.78	0.49
2059	2059	EPS8	epidermal growth factor receptor...				AKR1B1	216.93	131.68	138.21	47.09	44.84	52.25	55.49	85.72	73.48
207	207	AKT1	v-akt murine thymoma viral oncog...				CAV1	239.45	178.47	184.06	103.16	91.88	52.9	94.52	54.98	42.07
2125	2125	EVPL	envoplakin				CAPN2	244.92	185.02	182.01	89.02	85.87	64.79	67.87	57.23	48.28
214	214	ALCAM	activated leukocyte cell adhesio...				CCND1	248.33	241.52	237.65	120.72	89.97	48.66	133.5	68.56	62.32
2173	2173	FABP7	fatty acid binding protein 7, brain				CD9	268.58	207.74	241.13	127.85	142.74	153.56	86.26	118.49	138.08
2185	2185	PTK2B	PTK2B protein tyrosine kinase 2 ...				CD59	277.95	352.98	388.29	158.61	146.74	134.4	87.16	116.83	132.54
2191	2191	FAP	fibroblast activation protein, a...				TGM2	321.5	296.43	348.31	67.49	66.8	43.23	47.99	58.86	59.94
2195	2195	FAT1	FAT tumor suppressor homolog 1 (...				CALR	457.95	491.25	563.54	682.42	838.3	1140.05	730.13	1593.19	1549.48
2196	2196	FAT2	FAT tumor suppressor homolog 2 (...				ANXA5	464.36	410.52	390.19	172.32	156.24	154.98	160.29	186.95	190.83
219770	219770	GJD4	gap junction protein, delta 4, 4...				RPS18	641.04	589.79	647.81	1199.96	1209.7	1033.73	1270.16	1716.14	1688.31
220296	220296	HEPACAM	hepatic and glial cell adhesion ...				RPS19	901.57	722.98	773.02	378.17	459.18	377.38	372.47	440.63	431.19
221692	221692	PHACTR1	phosphatase and actin regulator 1
221935	221935	SDK1	sidekick homolog 1, cell adhesio...
223082	223082	ZNRF2	zinc and ring finger 2
2241	2241	FER	fer (fps/fes related) tyrosine k...
2242	2242	FES	feline sarcoma oncogene
2258	2258	FGF13	fibroblast growth factor 13
2261	2261	FGFR3	fibroblast growth factor receptor 3
2264	2264	FGFR4	fibroblast growth factor receptor 4
2273	2273	FHL1	four and a half LIM domains 1
2274	2274	FHL2	four and a half LIM domains 2
2275	2275	FHL3	four and a half LIM domains 3
22800	22800	RRAS2	related RAS viral (r-ras) oncoge...
22801	22801	ITGA11	integrin, alpha 11
22827	22827	PUF60	poly-U binding splicing factor 6...
22829	22829	NLGN4Y	neuroligin 4, Y-linked
22859	22859	LPHN1	latrophilin 1
22871	22871	NLGN1	neuroligin 1
22883	22883	CLSTN1	calsyntenin 1
22895	22895	RPH3A	rabphilin 3A homolog (mouse)
22902	22902	RUFY3	RUN and FYVE domain containing 3
22933	22933	SIRT2	sirtuin 2
22941	22941	SHANK2	SH3 and multiple ankyrin repeat ...
22987	22987	SV2C	synaptic vesicle glycoprotein 2C
22999	22999	RIMS1	regulating synaptic membrane exo...
23011	23011	RAB21	RAB21, member RAS oncogene family
23017	23017	FAIM2	Fas apoptotic inhibitory molecule 2
23022	23022	PALLD	palladin, cytoskeletal associate...
23025	23025	UNC13A	unc-13 homolog A (C. elegans)
23032	23032	USP33	ubiquitin specific peptidase 33
23034	23034	SAMD4A	sterile alpha motif domain conta...
23037	23037	PDZD2	PDZ domain containing 2
23092	23092	ARHGAP26	Rho GTPase activating protein 26
23094	23094	SIPA1L3	signal-induced proliferation-ass...
23098	23098	SARM1	sterile alpha and TIR motif cont...
231	231	AKR1B1	aldo-keto reductase family 1, me...
23114	23114	NFASC	neurofascin
23122	23122	CLASP2	cytoplasmic linker associated pr...
23136	23136	EPB41L3	erythrocyte membrane protein ban...
23137	23137	SMC5	structural maintenance of chromo...
2314	2314	FLII	flightless I homolog (Drosophila)
2316	2316	FLNA	filamin A, alpha
23164	23164	MPRIP	myosin phosphatase Rho interacti...
2317	2317	FLNB	filamin B, beta
23177	23177	CEP68	centrosomal protein 68kDa
2318	2318	FLNC	filamin C, gamma
2319	2319	FLOT2	flotillin 2
23191	23191	CYFIP1	cytoplasmic FMR1 interacting pro...
23208	23208	SYT11	synaptotagmin XI
23209	23209	MLC1	megalencephalic leukoencephalopa...
2321	2321	FLT1	fms-related tyrosine kinase 1 (v...
23224	23224	SYNE2	spectrin repeat containing, nucl...
23237	23237	ARC	activity-regulated cytoskeleton-...
23254	23254	KAZN	kazrin, periplakin interacting p...
23268	23268	DNMBP	dynamin binding protein
23284	23284	LPHN3	latrophilin 3
23312	23312	DMXL2	Dmx-like 2
23322	23322	RPGRIP1L	RPGRIP1-like
23332	23332	CLASP1	cytoplasmic linker associated pr...
23336	23336	SYNM	synemin, intermediate filament p...
23362	23362	PSD3	pleckstrin and Sec7 domain conta...
23363	23363	OBSL1	obscurin-like 1
23370	23370	ARHGEF18	Rho/Rac guanine nucleotide excha...
23371	23371	TENC1	tensin like C1 domain containing...
23380	23380	SRGAP2	SLIT-ROBO Rho GTPase activating ...
23384	23384	SPECC1L	sperm antigen with calponin homo...
23385	23385	NCSTN	nicastrin
23396	23396	PIP5K1C	phosphatidylinositol-4-phosphate...
23413	23413	NCS1	neuronal calcium sensor 1
23426	23426	GRIP1	glutamate receptor interacting p...
23504	23504	RIMBP2	RIMS binding protein 2
23513	23513	SCRIB	scribbled homolog (Drosophila)
23521	23521	RPL13A	ribosomal protein L13a
23545	23545	ATP6V0A2	ATPase, H+ transporting, lysosom...
23557	23557	SNAPIN	SNAP-associated protein
23562	23562	CLDN14	claudin 14
23586	23586	DDX58	DEAD (Asp-Glu-Ala-Asp) box polyp...
23603	23603	CORO1C	coronin, actin binding protein, 1C
23607	23607	CD2AP	CD2-associated protein
23623	23623	RUSC1	RUN and SH3 domain containing 1
23676	23676	SMPX	small muscle protein, X-linked
23705	23705	CADM1	cell adhesion molecule 1
23732	23732	C9orf4	chromosome 9 open reading frame 4
23767	23767	FLRT3	fibronectin leucine rich transme...
23768	23768	FLRT2	fibronectin leucine rich transme...
23769	23769	FLRT1	fibronectin leucine rich transme...
24145	24145	PANX1	pannexin 1
24146	24146	CLDN15	claudin 15
246213	246213	SLC17A8	solute carrier family 17 (sodium...
2535	2535	FZD2	frizzled family receptor 2
253559	253559	CADM2	cell adhesion molecule 2
254263	254263	CNIH2	cornichon homolog 2 (Drosophila)
2550	2550	GABBR1	gamma-aminobutyric acid (GABA) B...
255057	255057	C19orf26	chromosome 19 open reading frame 26
2554	2554	GABRA1	gamma-aminobutyric acid (GABA) A...
2555	2555	GABRA2	gamma-aminobutyric acid (GABA) A...
2556	2556	GABRA3	gamma-aminobutyric acid (GABA) A...
2557	2557	GABRA4	gamma-aminobutyric acid (GABA) A...
2558	2558	GABRA5	gamma-aminobutyric acid (GABA) A...
2559	2559	GABRA6	gamma-aminobutyric acid (GABA) A...
2560	2560	GABRB1	gamma-aminobutyric acid (GABA) A...
2561	2561	GABRB2	gamma-aminobutyric acid (GABA) A...
2562	2562	GABRB3	gamma-aminobutyric acid (GABA) A...
2563	2563	GABRD	gamma-aminobutyric acid (GABA) A...
2564	2564	GABRE	gamma-aminobutyric acid (GABA) A...
2565	2565	GABRG1	gamma-aminobutyric acid (GABA) A...
2566	2566	GABRG2	gamma-aminobutyric acid (GABA) A...
2567	2567	GABRG3	gamma-aminobutyric acid (GABA) A...
2568	2568	GABRP	gamma-aminobutyric acid (GABA) A...
2569	2569	GABRR1	gamma-aminobutyric acid (GABA) r...
2570	2570	GABRR2	gamma-aminobutyric acid (GABA) r...
2572	2572	GAD2	glutamate decarboxylase 2 (pancr...
25778	25778	DSTYK	dual serine/threonine and tyrosi...
2580	2580	GAK	cyclin G associated kinase
25879	25879	DCAF13	DDB1 and CUL4 associated factor 13
259197	259197	NCR3	natural cytotoxicity triggering ...
25932	25932	CLIC4	chloride intracellular channel 4
25945	25945	PVRL3	poliovirus receptor-related 3
2596	2596	GAP43	growth associated protein 43
25996	25996	REXO2	REX2, RNA exonuclease 2 homolog ...
26	26	ABP1	amiloride binding protein 1 (ami...
26012	26012	NELF	nasal embryonic LHRH factor
26025	26025	PCDHGA12	protocadherin gamma subfamily A, 12
26037	26037	SIPA1L1	signal-induced proliferation-ass...
260425	260425	MAGI3	membrane associated guanylate ki...
26045	26045	LRRTM2	leucine rich repeat transmembran...
26059	26059	ERC2	ELKS/RAB6-interacting/CAST famil...
26136	26136	TES	testis derived transcript (3 LIM...
261734	261734	NPHP4	nephronophthisis 4
26285	26285	CLDN17	claudin 17
26503	26503	SLC17A5	solute carrier family 17 (anion/...
26574	26574	AATF	apoptosis antagonizing transcrip...
26575	26575	RGS17	regulator of G-protein signaling 17
26589	26589	MRPL46	mitochondrial ribosomal protein L46
2665	2665	GDI2	GDP dissociation inhibitor 2
2683	2683	B4GALT1	UDP-Gal:betaGlcNAc beta 1,4- gal...
26872	26872	STEAP1	six transmembrane epithelial ant...
2697	2697	GJA1	gap junction protein, alpha 1, 4...
26986	26986	PABPC1	poly(A) binding protein, cytopla...
26999	26999	CYFIP2	cytoplasmic FMR1 interacting pro...
2700	2700	GJA3	gap junction protein, alpha 3, 4...
2701	2701	GJA4	gap junction protein, alpha 4, 3...
2702	2702	GJA5	gap junction protein, alpha 5, 4...
2703	2703	GJA8	gap junction protein, alpha 8, 5...
27035	27035	NOX1	NADPH oxidase 1
27040	27040	LAT	linker for activation of T cells
2705	2705	GJB1	gap junction protein, beta 1, 32kDa
2706	2706	GJB2	gap junction protein, beta 2, 26kDa
2707	2707	GJB3	gap junction protein, beta 3, 31kDa
2709	2709	GJB5	gap junction protein, beta 5, 31...
27091	27091	CACNG5	calcium channel, voltage-depende...
27134	27134	TJP3	tight junction protein 3 (zona o...
27185	27185	DISC1	disrupted in schizophrenia 1
27286	27286	SRPX2	sushi-repeat containing protein,...
27289	27289	RND1	Rho family GTPase 1
273	273	AMPH	amphiphysin
2741	2741	GLRA1	glycine receptor, alpha 1
2742	2742	GLRA2	glycine receptor, alpha 2
2743	2743	GLRB	glycine receptor, beta
27445	27445	PCLO	piccolo (presynaptic cytomatrix ...
2768	2768	GNA12	guanine nucleotide binding prote...
2783	2783	GNB2	guanine nucleotide binding prote...
28514	28514	DLL1	delta-like 1 (Drosophila)
2852	2852	GPER	G protein-coupled estrogen recep...
285489	285489	DOK7	docking protein 7
285590	285590	SH3PXD2B	SH3 and PX domains 2B
286676	286676	ILDR1	immunoglobulin-like domain conta...
2869	2869	GRK5	G protein-coupled receptor kinase 5
287	287	ANK2	ankyrin 2, neuronal
288	288	ANK3	ankyrin 3, node of Ranvier (anky...
2885	2885	GRB2	growth factor receptor-bound pro...
2886	2886	GRB7	growth factor receptor-bound pro...
2890	2890	GRIA1	glutamate receptor, ionotropic, ...
2891	2891	GRIA2	glutamate receptor, ionotropic, ...
2892	2892	GRIA3	glutamate receptor, ionotrophic,...
2893	2893	GRIA4	glutamate receptor, ionotrophic,...
2894	2894	GRID1	glutamate receptor, ionotropic, ...
2895	2895	GRID2	glutamate receptor, ionotropic, ...
28964	28964	GIT1	G protein-coupled receptor kinas...
2897	2897	GRIK1	glutamate receptor, ionotropic, ...
28973	28973	MRPS18B	mitochondrial ribosomal protein ...
2898	2898	GRIK2	glutamate receptor, ionotropic, ...
28988	28988	DBNL	drebrin-like
2899	2899	GRIK3	glutamate receptor, ionotropic, ...
2900	2900	GRIK4	glutamate receptor, ionotropic, ...
2901	2901	GRIK5	glutamate receptor, ionotropic, ...
2902	2902	GRIN1	glutamate receptor, ionotropic, ...
2903	2903	GRIN2A	glutamate receptor, ionotropic, ...
2904	2904	GRIN2B	glutamate receptor, ionotropic, ...
2905	2905	GRIN2C	glutamate receptor, ionotropic, ...
2906	2906	GRIN2D	glutamate receptor, ionotropic, ...
29098	29098	RANGRF	RAN guanine nucleotide release f...
29119	29119	CTNNA3	catenin (cadherin-associated pro...
2912	2912	GRM2	glutamate receptor, metabotropic 2
2923	2923	PDIA3	protein disulfide isomerase fami...
2934	2934	GSN	gelsolin
2958	2958	GTF2A2	general transcription factor IIA...
2962	2962	GTF2F1	general transcription factor IIF...
29780	29780	PARVB	parvin, beta
29843	29843	SENP1	SUMO1/sentrin specific peptidase 1
29855	29855	UBN1	ubinuclein 1
29993	29993	PACSIN1	protein kinase C and casein kina...
30011	30011	SH3KBP1	SH3-domain kinase binding protein 1
301	301	ANXA1	annexin A1
3055	3055	HCK	hemopoietic cell kinase
3060	3060	HCRT	hypocretin (orexin) neuropeptide...
308	308	ANXA5	annexin A5
30845	30845	EHD3	EH-domain containing 3
309	309	ANXA6	annexin A6
3159	3159	HMGA1	high mobility group AT-hook 1
3170	3170	FOXA2	forkhead box A2
317762	317762	CCDC85C	coiled-coil domain containing 85C
3190	3190	HNRNPK	heterogeneous nuclear ribonucleo...
3222	3222	HOXC5	homeobox C5
324	324	APC	adenomatous polyposis coli
3249	3249	HPN	hepsin
3303	3303	HSPA1A	heat shock 70kDa protein 1A
3304	3304	HSPA1B	heat shock 70kDa protein 1B
3309	3309	HSPA5	heat shock 70kDa protein 5 (gluc...
3312	3312	HSPA8	heat shock 70kDa protein 8
3313	3313	HSPA9	heat shock 70kDa protein 9 (mort...
3315	3315	HSPB1	heat shock 27kDa protein 1
3339	3339	HSPG2	heparan sulfate proteoglycan 2
3357	3357	HTR2B	5-hydroxytryptamine (serotonin) ...
3359	3359	HTR3A	5-hydroxytryptamine (serotonin) ...
3371	3371	TNC	tenascin C
3382	3382	ICA1	islet cell autoantigen 1, 69kDa
3383	3383	ICAM1	intercellular adhesion molecule 1
338442	338442	HCAR2	hydroxycarboxylic acid receptor 2
339302	339302	CPLX4	complexin 4
339451	339451	KLHL17	kelch-like 17 (Drosophila)
339453	339453	C1orf70
342184	342184	FMN1	formin 1
347730	347730	LRRTM1	leucine rich repeat transmembran...
347731	347731	LRRTM3	leucine rich repeat transmembran...
3482	3482	IGF2R	insulin-like growth factor 2 rec...
349149	349149	GJC3	gap junction protein, gamma 3, 3...
350383	350383	GPR142	G protein-coupled receptor 142
351	351	APP	amyloid beta (A4) precursor protein
357	357	SHROOM2	shroom family member 2
360	360	AQP3	aquaporin 3 (Gill blood group)
3611	3611	ILK	integrin-linked kinase
3614	3614	IMPDH1	IMP (inosine 5'-monophosphate) d...
364	364	AQP7	aquaporin 7
3655	3655	ITGA6	integrin, alpha 6
3660	3660	IRF2	interferon regulatory factor 2
3672	3672	ITGA1	integrin, alpha 1
3673	3673	ITGA2	integrin, alpha 2 (CD49B, alpha ...
3674	3674	ITGA2B	integrin, alpha 2b (platelet gly...
3675	3675	ITGA3	integrin, alpha 3 (antigen CD49C...
3676	3676	ITGA4	integrin, alpha 4 (antigen CD49D...
3678	3678	ITGA5	integrin, alpha 5 (fibronectin r...
3685	3685	ITGAV	integrin, alpha V (vitronectin r...
3688	3688	ITGB1	integrin, beta 1 (fibronectin re...
3690	3690	ITGB3	integrin, beta 3 (platelet glyco...
3691	3691	ITGB4	integrin, beta 4
3693	3693	ITGB5	integrin, beta 5
3702	3702	ITK	IL2-inducible T-cell kinase
3716	3716	JAK1	Janus kinase 1
3728	3728	JUP	junction plakoglobin
3736	3736	KCNA1	potassium voltage-gated channel,...
3737	3737	KCNA2	potassium voltage-gated channel,...
3741	3741	KCNA5	potassium voltage-gated channel,...
3745	3745	KCNB1	potassium voltage-gated channel,...
3747	3747	KCNC2	potassium voltage-gated channel,...
375	375	ARF1	ADP-ribosylation factor 1
3751	3751	KCND2	potassium voltage-gated channel,...
375519	375519	GJB7	gap junction protein, beta 7, 25kDa
375567	375567	VWC2	von Willebrand factor C domain c...
375790	375790	AGRN	agrin
3759	3759	KCNJ2	potassium inwardly-rectifying ch...
3761	3761	KCNJ4	potassium inwardly-rectifying ch...
3767	3767	KCNJ11	potassium inwardly-rectifying ch...
3775	3775	KCNK1	potassium channel, subfamily K, ...
3791	3791	KDR	kinase insert domain receptor (a...
3801	3801	KIFC3	kinesin family member C3
3815	3815	KIT	v-kit Hardy-Zuckerman 4 feline s...
382	382	ARF6	ADP-ribosylation factor 6
3835	3835	KIF22	kinesin family member 22
3845	3845	KRAS	v-Ki-ras2 Kirsten rat sarcoma vi...
3856	3856	KRT8	keratin 8
386617	386617	KCTD8	potassium channel tetramerisatio...
387	387	RHOA	ras homolog gene family, member A
387357	387357	THEMIS	thymocyte selection associated
388	388	RHOB	ras homolog gene family, member B
388125	388125	C2CD4B	C2 calcium-dependent domain cont...
388662	388662	SLC6A17	solute carrier family 6, member 17
3897	3897	L1CAM	L1 cell adhesion molecule
390	390	RND3	Rho family GTPase 3
391	391	RHOG	ras homolog gene family, member ...
3927	3927	LASP1	LIM and SH3 protein 1
392862	392862	GRID2IP	glutamate receptor, ionotropic, ...
3936	3936	LCP1	lymphocyte cytosolic protein 1 (...
3937	3937	LCP2	lymphocyte cytosolic protein 2 (...
3981	3981	LIG4	ligase IV, DNA, ATP-dependent
3982	3982	LIM2	lens intrinsic membrane protein ...
3984	3984	LIMK1	LIM domain kinase 1
3987	3987	LIMS1	LIM and senescent cell antigen-l...
399694	399694	SHC4	SHC (Src homology 2 domain conta...
400745	400745	SH2D5	SH2 domain containing 5
4008	4008	LMO7	LIM domain 7
401138	401138	AMTN	amelotin
402117	402117	VWC2L	von Willebrand factor C domain c...
4026	4026	LPP	LIM domain containing preferred ...
4035	4035	LRP1	low density lipoprotein receptor...
4067	4067	LYN	v-yes-1 Yamaguchi sarcoma viral ...
4072	4072	EPCAM	epithelial cell adhesion molecule
4082	4082	MARCKS	myristoylated alanine-rich prote...
4092	4092	SMAD7	SMAD family member 7
4131	4131	MAP1B	microtubule-associated protein 1B
4162	4162	MCAM	melanoma cell adhesion molecule
4179	4179	CD46	CD46 molecule, complement regula...
4267	4267	CD99	CD99 molecule
4284	4284	MIP	major intrinsic protein of lens ...
43	43	ACHE	acetylcholinesterase
4301	4301	MLLT4	myeloid/lymphoid or mixed-lineag...
4311	4311	MME	membrane metallo-endopeptidase
4322	4322	MMP13	matrix metallopeptidase 13 (coll...
4323	4323	MMP14	matrix metallopeptidase 14 (memb...
4345	4345	CD200	CD200 molecule
4357	4357	MPST	mercaptopyruvate sulfurtransferase
440279	440279	UNC13C	unc-13 homolog C (C. elegans)
441509	441509	GLRA4	glycine receptor, alpha 4
4478	4478	MSN	moesin
4593	4593	MUSK	muscle, skeletal, receptor tyros...
4619	4619	MYH1	myosin, heavy chain 1, skeletal ...
4627	4627	MYH9	myosin, heavy chain 9, non-muscle
4643	4643	MYO1E	myosin IE
4659	4659	PPP1R12A	protein phosphatase 1, regulator...
4690	4690	NCK1	NCK adaptor protein 1
4736	4736	RPL10A	ribosomal protein L10a
4739	4739	NEDD9	neural precursor cell expressed,...
4758	4758	NEU1	sialidase 1 (lysosomal sialidase)
476	476	ATP1A1	ATPase, Na+/K+ transporting, alp...
477	477	ATP1A2	ATPase, Na+/K+ transporting, alp...
4771	4771	NF2	neurofibromin 2 (merlin)
4774	4774	NFIA	nuclear factor I/A
481	481	ATP1B1	ATPase, Na+/K+ transporting, bet...
4810	4810	NHS	Nance-Horan syndrome (congenital...
4831	4831	NME2	non-metastatic cells 2, protein ...
4836	4836	NMT1	N-myristoyltransferase 1
4851	4851	NOTCH1	notch 1
4856	4856	NOV	nephroblastoma overexpressed gene
4867	4867	NPHP1	nephronophthisis 1 (juvenile)
4868	4868	NPHS1	nephrosis 1, congenital, Finnish...
4869	4869	NPM1	nucleophosmin (nucleolar phospho...
488	488	ATP2A2	ATPase, Ca++ transporting, cardi...
4892	4892	NRAP	nebulin-related anchoring protein
491	491	ATP2B2	ATPase, Ca++ transporting, plasm...
4921	4921	DDR2	discoidin domain receptor tyrosi...
4983	4983	OPHN1	oligophrenin 1
49861	49861	CLDN20	claudin 20
4988	4988	OPRM1	opioid receptor, mu 1
5007	5007	OSBP	oxysterol binding protein
5010	5010	CLDN11	claudin 11
5021	5021	OXTR	oxytocin receptor
5025	5025	P2RX4	purinergic receptor P2X, ligand-...
5027	5027	P2RX7	purinergic receptor P2X, ligand-...
5034	5034	P4HB	prolyl 4-hydroxylase, beta polyp...
50488	50488	MINK1	misshapen-like kinase 1
50506	50506	DUOX2	dual oxidase 2
50507	50507	NOX4	NADPH oxidase 4
5058	5058	PAK1	p21 protein (Cdc42/Rac)-activate...
50636	50636	ANO7	anoctamin 7
50848	50848	F11R	F11 receptor
50855	50855	PARD6A	par-6 partitioning defective 6 h...
5094	5094	PCBP2	poly(rC) binding protein 2
50944	50944	SHANK1	SH3 and multiple ankyrin repeat ...
5097	5097	PCDH1	protocadherin 1
5100	5100	PCDH8	protocadherin 8
5101	5101	PCDH9	protocadherin 9
51056	51056	LAP3	leucine aminopeptidase 3
51138	51138	COPS4	COP9 constitutive photomorphogen...
51208	51208	CLDN18	claudin 18
51248	51248	PDZD11	PDZ domain containing 11
5127	5127	CDK16	cyclin-dependent kinase 16
51294	51294	PCDH12	protocadherin 12
51299	51299	NRN1	neuritin 1
51339	51339	DACT1	dapper, antagonist of beta-caten...
51411	51411	BIN2	bridging integrator 2
51421	51421	AMOTL2	angiomotin like 2
51466	51466	EVL	Enah/Vasp-like
51474	51474	LIMA1	LIM domain and actin binding 1
51495	51495	PTPLAD1	protein tyrosine phosphatase-lik...
51501	51501	C11orf73	chromosome 11 open reading frame 73
5159	5159	PDGFRB	platelet-derived growth factor r...
51599	51599	LSR	lipolysis stimulated lipoprotein...
5170	5170	PDPK1	3-phosphoinositide dependent pro...
5175	5175	PECAM1	platelet/endothelial cell adhesi...
5216	5216	PFN1	profilin 1
5239	5239	PGM5	phosphoglucomutase 5
5244	5244	ABCB4	ATP-binding cassette, sub-family...
527	527	ATP6V0C	ATPase, H+ transporting, lysosom...
5295	5295	PIK3R1	phosphoinositide-3-kinase, regul...
5297	5297	PI4KA	phosphatidylinositol 4-kinase, c...
5311	5311	PKD2	polycystic kidney disease 2 (aut...
5317	5317	PKP1	plakophilin 1 (ectodermal dyspla...
5318	5318	PKP2	plakophilin 2
5328	5328	PLAU	plasminogen activator, urokinase
5329	5329	PLAUR	plasminogen activator, urokinase...
5335	5335	PLCG1	phospholipase C, gamma 1
5339	5339	PLEC	plectin
5376	5376	PMP22	peripheral myelin protein 22
53834	53834	FGFRL1	fibroblast growth factor recepto...
53842	53842	CLDN22	claudin 22
540	540	ATP7B	ATPase, Cu++ transporting, beta ...
5411	5411	PNN	pinin, desmosome associated protein
5420	5420	PODXL	podocalyxin-like
54413	54413	NLGN3	neuroligin 3
54468	54468	MIOS	missing oocyte, meiosis regulato...
54518	54518	APBB1IP	amyloid beta (A4) precursor prot...
54549	54549	SDK2	sidekick homolog 2 (chicken)
54566	54566	EPB41L4B	erythrocyte membrane protein ban...
54623	54623	PAF1	Paf1, RNA polymerase II associat...
54751	54751	FBLIM1	filamin binding LIM protein 1
5478	5478	PPIA	peptidylprolyl isomerase A (cycl...
5479	5479	PPIB	peptidylprolyl isomerase B (cycl...
54806	54806	AHI1	Abelson helper integration site 1
54825	54825	CDHR2	cadherin-related family member 2
54910	54910	SEMA4C	sema domain, immunoglobulin doma...
54914	54914	KIAA1797	KIAA1797
5493	5493	PPL	periplakin
54994	54994	C20orf11	chromosome 20 open reading frame 11
5500	5500	PPP1CB	protein phosphatase 1, catalytic...
5501	5501	PPP1CC	protein phosphatase 1, catalytic...
55114	55114	ARHGAP17	Rho GTPase activating protein 17
55201	55201	MAP1S	microtubule-associated protein 1S
55243	55243	KIRREL	kin of IRRE like (Drosophila)
55286	55286	C4orf19	chromosome 4 open reading frame 19
55327	55327	LIN7C	lin-7 homolog C (C. elegans)
55357	55357	TBC1D2	TBC1 domain family, member 2
55361	55361	PI4K2A	phosphatidylinositol 4-kinase ty...
55450	55450	CAMK2N1	calcium/calmodulin-dependent pro...
55530	55530	SVOP	SV2 related protein homolog (rat)
55558	55558	PLXNA3	plexin A3
55584	55584	CHRNA9	cholinergic receptor, nicotinic,...
55591	55591	VEZT	vezatin, adherens junctions tran...
55607	55607	PPP1R9A	protein phosphatase 1, regulator...
55612	55612	FERMT1	fermitin family member 1
55616	55616	ASAP3	ArfGAP with SH3 domain, ankyrin ...
55679	55679	LIMS2	LIM and senescent cell antigen-l...
55691	55691	FRMD4A	FERM domain containing 4A
55740	55740	ENAH	enabled homolog (Drosophila)
55742	55742	PARVA	parvin, alpha
55752	55752	2011-09-01	septin 11
55755	55755	CDK5RAP2	CDK5 regulatory subunit associat...
5576	5576	PRKAR2A	protein kinase, cAMP-dependent, ...
5580	5580	PRKCD	protein kinase C, delta
5582	5582	PRKCG	protein kinase C, gamma
55827	55827	DCAF6	DDB1 and CUL4 associated factor 6
5583	5583	PRKCH	protein kinase C, eta
5584	5584	PRKCI	protein kinase C, iota
5586	5586	PKN2	protein kinase N2
5587	5587	PRKD1	protein kinase D1
55870	55870	ASH1L	ash1 (absent, small, or homeotic...
55879	55879	GABRQ	gamma-aminobutyric acid (GABA) r...
5590	5590	PRKCZ	protein kinase C, zeta
55906	55906	ZC4H2	zinc finger, C4H2 domain containing
55914	55914	ERBB2IP	erbb2 interacting protein
5594	5594	MAPK1	mitogen-activated protein kinase 1
5595	5595	MAPK3	mitogen-activated protein kinase 3
55964	55964	2003-09-01	septin 3
55966	55966	AJAP1	adherens junctions associated pr...
5604	5604	MAP2K1	mitogen-activated protein kinase...
5605	5605	MAP2K2	mitogen-activated protein kinase...
56253	56253	CRTAM	cytotoxic and regulatory T cell ...
56288	56288	PARD3	par-3 partitioning defective 3 h...
5663	5663	PSEN1	presenilin 1
56666	56666	PANX2	pannexin 2
567	567	B2M	beta-2-microglobulin
56899	56899	ANKS1B	ankyrin repeat and sterile alpha...
56947	56947	MFF	mitochondrial fission factor
57030	57030	SLC17A7	solute carrier family 17 (sodium...
57053	57053	CHRNA10	cholinergic receptor, nicotinic,...
57084	57084	SLC17A6	solute carrier family 17 (sodium...
57091	57091	CASS4	Cas scaffolding protein family m...
57120	57120	GOPC	golgi-associated PDZ and coiled-...
57125	57125	PLXDC1	plexin domain containing 1
57165	57165	GJC2	gap junction protein, gamma 2, 4...
57175	57175	CORO1B	coronin, actin binding protein, 1B
57216	57216	VANGL2	vang-like 2 (van gogh, Drosophila)
57228	57228	SMAGP	small cell adhesion glycoprotein
57369	57369	GJD2	gap junction protein, delta 2, 3...
57402	57402	S100A14	S100 calcium binding protein A14
57449	57449	PLEKHG5	pleckstrin homology domain conta...
57451	57451	ODZ2	odz, odd Oz/ten-m homolog 2 (Dro...
57453	57453	DSCAML1	Down syndrome cell adhesion mole...
5747	5747	PTK2	PTK2 protein tyrosine kinase 2
57493	57493	HEG1	HEG homolog 1 (zebrafish)
57497	57497	LRFN2	leucine rich repeat and fibronec...
575	575	BAI1	brain-specific angiogenesis inhi...
57502	57502	NLGN4X	neuroligin 4, X-linked
57514	57514	ARHGAP31	Rho GTPase activating protein 31
57528	57528	KCTD16	potassium channel tetramerisatio...
57530	57530	CGN	cingulin
5754	5754	PTK7	PTK7 protein tyrosine kinase 7
57549	57549	IGSF9	immunoglobulin superfamily, memb...
57554	57554	LRRC7	leucine rich repeat containing 7
57555	57555	NLGN2	neuroligin 2
5756	5756	TWF1	twinfilin, actin-binding protein...
57584	57584	ARHGAP21	Rho GTPase activating protein 21
57608	57608	KIAA1462	KIAA1462
57619	57619	SHROOM3	shroom family member 3
57622	57622	LRFN1	leucine rich repeat and fibronec...
57662	57662	CAMSAP3
57669	57669	EPB41L5	erythrocyte membrane protein ban...
57689	57689	LRRC4C	leucine rich repeat containing 4C
57706	57706	DENND1A	DENN/MADD domain containing 1A
57716	57716	PRX	periaxin
57731	57731	SPTBN4	spectrin, beta, non-erythrocytic 4
5777	5777	PTPN6	protein tyrosine phosphatase, no...
5782	5782	PTPN12	protein tyrosine phosphatase, no...
57826	57826	RAP2C	RAP2C, member of RAS oncogene fa...
57863	57863	CADM3	cell adhesion molecule 3
5788	5788	PTPRC	protein tyrosine phosphatase, re...
5795	5795	PTPRJ	protein tyrosine phosphatase, re...
5796	5796	PTPRK	protein tyrosine phosphatase, re...
5797	5797	PTPRM	protein tyrosine phosphatase, re...
5798	5798	PTPRN	protein tyrosine phosphatase, re...
5799	5799	PTPRN2	protein tyrosine phosphatase, re...
5801	5801	PTPRR	protein tyrosine phosphatase, re...
5817	5817	PVR	poliovirus receptor
5818	5818	PVRL1	poliovirus receptor-related 1 (h...
5819	5819	PVRL2	poliovirus receptor-related 2 (h...
5829	5829	PXN	paxillin
58480	58480	RHOU	ras homolog gene family, member U
58494	58494	JAM2	junctional adhesion molecule 2
58497	58497	PRUNE	prune homolog (Drosophila)
58504	58504	ARHGAP22	Rho GTPase activating protein 22
58512	58512	DLGAP3	discs, large (Drosophila) homolo...
5872	5872	RAB13	RAB13, member RAS oncogene family
5879	5879	RAC1	ras-related C3 botulinum toxin s...
5880	5880	RAC2	ras-related C3 botulinum toxin s...
5898	5898	RALA	v-ral simian leukemia viral onco...
5906	5906	RAP1A	RAP1A, member of RAS oncogene fa...
5908	5908	RAP1B	RAP1B, member of RAS oncogene fa...
5912	5912	RAP2B	RAP2B, member of RAS oncogene fa...
5913	5913	RAPSN	receptor-associated protein of t...
59283	59283	CACNG8	calcium channel, voltage-depende...
59341	59341	TRPV4	transient receptor potential cat...
594855	594855	CPLX3	complexin 3
595	595	CCND1	cyclin D1
5962	5962	RDX	radixin
598	598	BCL2L1	BCL2-like 1
60	60	ACTB	actin, beta
6002	6002	RGS12	regulator of G-protein signaling 12
6010	6010	RHO	rhodopsin
60312	60312	AFAP1	actin filament associated protein 1
6122	6122	RPL3	ribosomal protein L3
6124	6124	RPL4	ribosomal protein L4
6125	6125	RPL5	ribosomal protein L5
6128	6128	RPL6	ribosomal protein L6
6129	6129	RPL7	ribosomal protein L7
613	613	BCR	breakpoint cluster region
6130	6130	RPL7A	ribosomal protein L7a
6132	6132	RPL8	ribosomal protein L8
6133	6133	RPL9	ribosomal protein L9
6136	6136	RPL12	ribosomal protein L12
6141	6141	RPL18	ribosomal protein L18
6143	6143	RPL19	ribosomal protein L19
6146	6146	RPL22	ribosomal protein L22
6155	6155	RPL27	ribosomal protein L27
6156	6156	RPL30	ribosomal protein L30
6160	6160	RPL31	ribosomal protein L31
6168	6168	RPL37A	ribosomal protein L37a
6169	6169	RPL38	ribosomal protein L38
6175	6175	RPLP0	ribosomal protein, large, P0
6176	6176	RPLP1	ribosomal protein, large, P1
6181	6181	RPLP2	ribosomal protein, large, P2
6187	6187	RPS2	ribosomal protein S2
6188	6188	RPS3	ribosomal protein S3
6189	6189	RPS3A	ribosomal protein S3A
6191	6191	RPS4X	ribosomal protein S4, X-linked
6193	6193	RPS5	ribosomal protein S5
6198	6198	RPS6KB1	ribosomal protein S6 kinase, 70k...
6201	6201	RPS7	ribosomal protein S7
6202	6202	RPS8	ribosomal protein S8
6203	6203	RPS9	ribosomal protein S9
6204	6204	RPS10	ribosomal protein S10
6205	6205	RPS11	ribosomal protein S11
6207	6207	RPS13	ribosomal protein S13
6208	6208	RPS14	ribosomal protein S14
6209	6209	RPS15	ribosomal protein S15
6217	6217	RPS16	ribosomal protein S16
6218	6218	RPS17	ribosomal protein S17
6222	6222	RPS18	ribosomal protein S18
6223	6223	RPS19	ribosomal protein S19
6235	6235	RPS29	ribosomal protein S29
6237	6237	RRAS	related RAS viral (r-ras) oncoge...
6248	6248	RSC1A1	regulatory solute carrier protei...
6251	6251	RSU1	Ras suppressor protein 1
6278	6278	S100A7	S100 calcium binding protein A7
6323	6323	SCN1A	sodium channel, voltage-gated, t...
6324	6324	SCN1B	sodium channel, voltage-gated, t...
6326	6326	SCN2A	sodium channel, voltage-gated, t...
6330	6330	SCN4B	sodium channel, voltage-gated, t...
6331	6331	SCN5A	sodium channel, voltage-gated, t...
634	634	CEACAM1	carcinoembryonic antigen-related...
6382	6382	SDC1	syndecan 1
6385	6385	SDC4	syndecan 4
6386	6386	SDCBP	syndecan binding protein (syntenin)
64065	64065	PERP	PERP, TP53 apoptosis effector
64098	64098	PARVG	parvin, gamma
64101	64101	LRRC4	leucine rich repeat containing 4
64115	64115	C10orf54	chromosome 10 open reading frame 54
64130	64130	LIN7B	lin-7 homolog B (C. elegans)
64216	64216	TFB2M	transcription factor B2, mitocho...
64236	64236	PDLIM2	PDZ and LIM domain 2 (mystique)
64326	64326	RFWD2	ring finger and WD repeat domain 2
643866	643866	CBLN3	cerebellin 3 precursor
64398	64398	MPP5	membrane protein, palmitoylated ...
64403	64403	CDH24	cadherin 24, type 2
6442	6442	SGCA	sarcoglycan, alpha (50kDa dystro...
644672	644672	CLDN25
64506	64506	CPEB1	cytoplasmic polyadenylation elem...
6453	6453	ITSN1	intersectin 1 (SH3 domain protein)
6455	6455	SH3GL1	SH3-domain GRB2-like 1
64759	64759	TNS3	tensin 3
64855	64855	FAM129B	family with sequence similarity ...
6513	6513	SLC2A1	solute carrier family 2 (facilit...
6514	6514	SLC2A2	solute carrier family 2 (facilit...
6522	6522	SLC4A2	solute carrier family 4, anion e...
6523	6523	SLC5A1	solute carrier family 5 (sodium/...
65266	65266	WNK4	WNK lysine deficient protein kin...
65267	65267	WNK3	WNK lysine deficient protein kin...
6546	6546	SLC8A1	solute carrier family 8 (sodium/...
6547	6547	SLC8A3	solute carrier family 8 (sodium/...
6548	6548	SLC9A1	solute carrier family 9 (sodium/...
66035	66035	SLC2A11	solute carrier family 2 (facilit...
6616	6616	SNAP25	synaptosomal-associated protein,...
6622	6622	SNCA	synuclein, alpha (non A4 compone...
6624	6624	FSCN1	fascin homolog 1, actin-bundling...
6640	6640	SNTA1	syntrophin, alpha 1 (dystrophin-...
6641	6641	SNTB1	syntrophin, beta 1 (dystrophin-a...
6645	6645	SNTB2	syntrophin, beta 2 (dystrophin-a...
667	667	DST	dystonin
6712	6712	SPTBN2	spectrin, beta, non-erythrocytic 2
6730	6730	SRP68	signal recognition particle 68kDa
6801	6801	STRN	striatin, calmodulin binding pro...
6804	6804	STX1A	syntaxin 1A (brain)
6809	6809	STX3	syntaxin 3
682	682	BSG	basigin (Ok blood group)
6840	6840	SVIL	supervillin
6843	6843	VAMP1	vesicle-associated membrane prot...
6844	6844	VAMP2	vesicle-associated membrane prot...
6845	6845	VAMP7	vesicle-associated membrane prot...
6853	6853	SYN1	synapsin I
6854	6854	SYN2	synapsin II
6855	6855	SYP	synaptophysin
6857	6857	SYT1	synaptotagmin I
6860	6860	SYT4	synaptotagmin IV
6861	6861	SYT5	synaptotagmin V
6868	6868	ADAM17	ADAM metallopeptidase domain 17
6904	6904	TBCD	tubulin folding cofactor D
70	70	ACTC1	actin, alpha, cardiac muscle 1
7010	7010	TEK	TEK tyrosine kinase, endothelial
7041	7041	TGFB1I1	transforming growth factor beta ...
7046	7046	TGFBR1	transforming growth factor, beta...
7052	7052	TGM2	transglutaminase 2 (C polypeptid...
7070	7070	THY1	Thy-1 cell surface antigen
7074	7074	TIAM1	T-cell lymphoma invasion and met...
7082	7082	TJP1	tight junction protein 1 (zona o...
7089	7089	TLE2	transducin-like enhancer of spli...
7094	7094	TLN1	talin 1
71	71	ACTG1	actin, gamma 1
7106	7106	TSPAN4	tetraspanin 4
7122	7122	CLDN5	claudin 5
7145	7145	TNS1	tensin 1
7161	7161	TP73	tumor protein p73
7171	7171	TPM4	tropomyosin 4
7184	7184	HSP90B1	heat shock protein 90kDa beta (G...
7205	7205	TRIP6	thyroid hormone receptor interac...
7223	7223	TRPC4	transient receptor potential cat...
7225	7225	TRPC6	transient receptor potential cat...
726	726	CAPN5	calpain 5
7287	7287	TULP1	tubby like protein 1
729993	729993	SHISA9	shisa homolog 9 (Xenopus laevis)
7317	7317	UBA1	ubiquitin-like modifier activati...
7402	7402	UTRN	utrophin
7408	7408	VASP	vasodilator-stimulated phosphopr...
7409	7409	VAV1	vav 1 guanine nucleotide exchang...
7414	7414	VCL	vinculin
7430	7430	EZR	ezrin
7431	7431	VIM	vimentin
7442	7442	TRPV1	transient receptor potential cat...
7454	7454	WAS	Wiskott-Aldrich syndrome (eczema...
7518	7518	XRCC4	X-ray repair complementing defec...
7525	7525	YES1	v-yes-1 Yamaguchi sarcoma viral ...
7529	7529	YWHAB	tyrosine 3-monooxygenase/tryptop...
7531	7531	YWHAE	tyrosine 3-monooxygenase/tryptop...
7532	7532	YWHAG	tyrosine 3-monooxygenase/tryptop...
7533	7533	YWHAH	tyrosine 3-monooxygenase/tryptop...
7534	7534	YWHAZ	tyrosine 3-monooxygenase/tryptop...
7535	7535	ZAP70	zeta-chain (TCR) associated prot...
7739	7739	ZNF185	zinc finger protein 185 (LIM dom...
7781	7781	SLC30A3	solute carrier family 30 (zinc t...
7791	7791	ZYX	zyxin
7827	7827	NPHS2	nephrosis 2, idiopathic, steroid...
7852	7852	CXCR4	chemokine (C-X-C motif) receptor 4
7855	7855	FZD5	frizzled family receptor 5
79026	79026	AHNAK	AHNAK nucleoprotein
79038	79038	ZFYVE21	zinc finger, FYVE domain contain...
794	794	CALB2	calbindin 2
79414	79414	LRFN3	leucine rich repeat and fibronec...
79652	79652	TMEM204	transmembrane protein 204
79778	79778	MICALL2	MICAL-like 2
79822	79822	ARHGAP28	Rho GTPase activating protein 28
79827	79827	CLMP	CXADR-like membrane protein
79834	79834	PEAK1	NKF3 kinase family member
7984	7984	ARHGEF5	Rho guanine nucleotide exchange ...
79849	79849	PDZD3	PDZ domain containing 3
79953	79953	SYNDIG1
79969	79969	ATAT1	alpha tubulin acetyltransferase 1
79977	79977	GRHL2	grainyhead-like 2 (Drosophila)
79983	79983	POF1B	premature ovarian failure, 1B
8001	8001	GLRA3	glycine receptor, alpha 3
80059	80059	LRRTM4	leucine rich repeat transmembran...
80115	80115	BAIAP2L2	BAI1-associated protein 2-like 2
8021	8021	NUP214	nucleoporin 214kDa
80725	80725	SRCIN1	SRC kinase signaling inhibitor 1
80758	80758	PRR7	proline rich 7 (synaptic)
8082	8082	SSPN	sarcospan (Kras oncogene-associa...
80863	80863	PRRT1	proline-rich transmembrane prote...
81	81	ACTN4	actinin, alpha 4
81025	81025	GJA9	gap junction protein, alpha 9, 5...
811	811	CALR	calreticulin
815	815	CAMK2A	calcium/calmodulin-dependent pro...
81607	81607	PVRL4	poliovirus receptor-related 4
81615	81615	TMEM163	transmembrane protein 163
817	817	CAMK2D	calcium/calmodulin-dependent pro...
81832	81832	NETO1	neuropilin (NRP) and tolloid (TL...
81848	81848	SPRY4	sprouty homolog 4 (Drosophila)
81858	81858	SHARPIN	SHANK-associated RH domain inter...
81873	81873	ARPC5L	actin related protein 2/3 comple...
8189	8189	SYMPK	symplekin
8204	8204	NRIP1	nuclear receptor interacting pro...
8224	8224	SYN3	synapsin III
823	823	CAPN1	calpain 1, (mu/I) large subunit
824	824	CAPN2	calpain 2, (m/II) large subunit
8292	8292	COLQ	collagen-like tail subunit (sing...
8321	8321	FZD1	frizzled family receptor 1
8322	8322	FZD4	frizzled family receptor 4
83478	83478	ARHGAP24	Rho GTPase activating protein 24
83543	83543	AIF1L	allograft inflammatory factor 1-...
83590	83590	TMUB1	transmembrane and ubiquitin-like...
83604	83604	TMEM47	transmembrane protein 47
83660	83660	TLN2	talin 2
83692	83692	CD99L2	CD99 molecule-like 2
83700	83700	JAM3	junctional adhesion molecule 3
83706	83706	FERMT3	fermitin family member 3
83872	83872	HMCN1	hemicentin 1
8394	8394	PIP5K1A	phosphatidylinositol-4-phosphate...
84062	84062	DTNBP1	dystrobrevin binding protein 1
84063	84063	KIRREL2	kin of IRRE like 2 (Drosophila)
84135	84135	UTP15	UTP15, U3 small nucleolar ribonu...
84260	84260	TCHP	trichoplein, keratin filament bi...
84446	84446	BRSK1	BR serine/threonine kinase 1
84464	84464	SLX4	SLX4 structure-specific endonucl...
8448	8448	DOC2A	double C2-like domains, alpha
84552	84552	PARD6G	par-6 partitioning defective 6 h...
84612	84612	PARD6B	par-6 partitioning defective 6 h...
84687	84687	PPP1R9B	protein phosphatase 1, regulator...
84694	84694	GJA10	gap junction protein, alpha 10, ...
847	847	CAT	catalase
8470	8470	SORBS2	sorbin and SH3 domain containing 2
8476	8476	CDC42BPA	CDC42 binding protein kinase alp...
84868	84868	HAVCR2	hepatitis A virus cellular recep...
84896	84896	ATAD1	ATPase family, AAA domain contai...
84937	84937	ZNRF1	zinc and ring finger 1
84951	84951	TNS4	tensin 4
84952	84952	CGNL1	cingulin-like 1
8496	8496	PPFIBP1	PTPRF interacting protein, bindi...
84962	84962	JUB	jub, ajuba homolog (Xenopus laevis)
8500	8500	PPFIA1	protein tyrosine phosphatase, re...
8502	8502	PKP4	plakophilin 4
8514	8514	KCNAB2	potassium voltage-gated channel,...
8516	8516	ITGA8	integrin, alpha 8
85300	85300	ATCAY	ataxia, cerebellar, Cayman type
85302	85302	FBF1	Fas (TNFRSF6) binding factor 1
8531	8531	CSDA	cold shock domain protein A
85358	85358	SHANK3	SH3 and multiple ankyrin repeat ...
85439	85439	STON2	stonin 2
85440	85440	DOCK7	dedicator of cytokinesis 7
85445	85445	CNTNAP4	contactin associated protein-like 4
85458	85458	DIXDC1	DIX domain containing 1
85461	85461	TANC1	tetratricopeptide repeat, ankyri...
857	857	CAV1	caveolin 1, caveolae protein, 22kDa
8573	8573	CASK	calcium/calmodulin-dependent ser...
858	858	CAV2	caveolin 2
859	859	CAV3	caveolin 3
8613	8613	PPAP2B	phosphatidic acid phosphatase ty...
8618	8618	CADPS	Ca++-dependent secretion activator
8631	8631	SKAP1	src kinase associated phosphopro...
8633	8633	UNC5C	unc-5 homolog C (C. elegans)
8647	8647	ABCB11	ATP-binding cassette, sub-family...
8649	8649	LAMTOR3	late endosomal/lysosomal adaptor...
8650	8650	NUMB	numb homolog (Drosophila)
8675	8675	STX16	syntaxin 16
869	869	CBLN1	cerebellin 1 precursor
87	87	ACTN1	actinin, alpha 1
8751	8751	ADAM15	ADAM metallopeptidase domain 15
8754	8754	ADAM9	ADAM metallopeptidase domain 9
8773	8773	SNAP23	synaptosomal-associated protein,...
8777	8777	MPDZ	multiple PDZ domain protein
8789	8789	FBP2	fructose-1,6-bisphosphatase 2
88	88	ACTN2	actinin, alpha 2
8825	8825	LIN7A	lin-7 homolog A (C. elegans)
8826	8826	IQGAP1	IQ motif containing GTPase activ...
8829	8829	NRP1	neuropilin 1
8843	8843	HCAR3	hydroxycarboxylic acid receptor 3
8874	8874	ARHGEF7	Rho guanine nucleotide exchange ...
889	889	KRIT1	KRIT1, ankyrin repeat containing
8895	8895	CPNE3	copine III
89	89	ACTN3	actinin, alpha 3
8927	8927	BSN	bassoon (presynaptic cytomatrix ...
8936	8936	WASF1	WAS protein family, member 1
896	896	CCND3	cyclin D3
8973	8973	CHRNA6	cholinergic receptor, nicotinic,...
89782	89782	LMLN	leishmanolysin-like (metallopept...
8994	8994	LIMD1	LIM domains containing 1
9001	9001	HAP1	huntingtin-associated protein 1
90102	90102	PHLDB2	pleckstrin homology-like domain,...
9019	9019	MPZL1	myelin protein zero-like 1
9066	9066	SYT7	synaptotagmin VII
9069	9069	CLDN12	claudin 12
9071	9071	CLDN10	claudin 10
9073	9073	CLDN8	claudin 8
9074	9074	CLDN6	claudin 6
9075	9075	CLDN2	claudin 2
9076	9076	CLDN1	claudin 1
9080	9080	CLDN9	claudin 9
9093	9093	DNAJA3	DnaJ (Hsp40) homolog, subfamily ...
90952	90952	ESAM	endothelial cell adhesion molecule
91179	91179	SCARF2	scavenger receptor class F, memb...
9124	9124	PDLIM1	PDZ and LIM domain 1
9127	9127	P2RX6	purinergic receptor P2X, ligand-...
914	914	CD2	CD2 molecule
9143	9143	SYNGR3	synaptogyrin 3
9145	9145	SYNGR1	synaptogyrin 1
9148	9148	NEURL	neuralized homolog (Drosophila)
916	916	CD3E	CD3e molecule, epsilon (CD3-TCR ...
91624	91624	NEXN	nexilin (F actin binding protein)
91663	91663	MYADM	myeloid-associated differentiati...
91683	91683	SYT12	synaptotagmin XII
9181	9181	ARHGEF2	Rho/Rac guanine nucleotide excha...
91862	91862	MARVELD3	MARVEL domain containing 3
9211	9211	LGI1	leucine-rich, glioma inactivated 1
92140	92140	MTDH	metadherin
9218	9218	VAPA	VAMP (vesicle-associated membran...
9223	9223	MAGI1	membrane associated guanylate ki...
9228	9228	DLGAP2	discs, large (Drosophila) homolo...
9229	9229	DLGAP1	discs, large (Drosophila) homolo...
9230	9230	RAB11B	RAB11B, member RAS oncogene family
9231	9231	DLG5	discs, large homolog 5 (Drosophila)
92359	92359	CRB3	crumbs homolog 3 (Drosophila)
9240	9240	PNMA1	paraneoplastic antigen MA1
9260	9260	PDLIM7	PDZ and LIM domain 7 (enigma)
9270	9270	ITGB1BP1	integrin beta 1 binding protein 1
928	928	CD9	CD9 molecule
93145	93145	OLFM2	olfactomedin 2
93377	93377	OPALIN	oligodendrocytic myelin paranoda...
9341	9341	VAMP3	vesicle-associated membrane prot...
9349	9349	RPL23	ribosomal protein L23
9351	9351	SLC9A3R2	solute carrier family 9 (sodium/...
93643	93643	TJAP1	tight junction associated protei...
93664	93664	CADPS2	Ca++-dependent secretion activat...
9378	9378	NRXN1	neurexin 1
9381	9381	OTOF	otoferlin
94030	94030	LRRC4B	leucine rich repeat containing 4B
9404	9404	LPXN	leupaxin
9414	9414	TJP2	tight junction protein 2 (zona o...
9419	9419	CRIPT	cysteine-rich PDZ-binding protein
9454	9454	HOMER3	homer homolog 3 (Drosophila)
9455	9455	HOMER2	homer homolog 2 (Drosophila)
9456	9456	HOMER1	homer homolog 1 (Drosophila)
9463	9463	PICK1	protein interacting with PRKCA 1
9472	9472	AKAP6	A kinase (PRKA) anchor protein 6
9478	9478	CABP1	calcium binding protein 1
9493	9493	KIF23	kinesin family member 23
950	950	SCARB2	scavenger receptor class B, memb...
9522	9522	SCAMP1	secretory carrier membrane prote...
9564	9564	BCAR1	breast cancer anti-estrogen resi...
9568	9568	GABBR2	gamma-aminobutyric acid (GABA) B...
95681	95681	CEP41
9578	9578	CDC42BPB	CDC42 binding protein kinase bet...
9590	9590	AKAP12	A kinase (PRKA) anchor protein 12
960	960	CD44	CD44 molecule (Indian blood group)
9618	9618	TRAF4	TNF receptor-associated factor 4
963	963	CD53	CD53 molecule
9635	9635	CLCA2	chloride channel accessory 2
9644	9644	SH3PXD2A	SH3 and PX domains 2A
9656	9656	MDC1	mediator of DNA-damage checkpoint 1
966	966	CD59	CD59 molecule, complement regula...
9693	9693	RAPGEF2	Rap guanine nucleotide exchange ...
9699	9699	RIMS2	regulating synaptic membrane exo...
9743	9743	ARHGAP32	Rho GTPase activating protein 32
975	975	CD81	CD81 molecule
9751	9751	SNPH	syntaphilin
9754	9754	STARD8	StAR-related lipid transfer (STA...
976	976	CD97	CD97 molecule
9762	9762	ProSAPiP1	ProSAPiP1 protein
977	977	CD151	CD151 molecule (Raph blood group)
9783	9783	RIMS3	regulating synaptic membrane exo...
9815	9815	GIT2	G protein-coupled receptor kinas...
9817	9817	KEAP1	kelch-like ECH-associated protein 1
9863	9863	MAGI2	membrane associated guanylate ki...
9867	9867	PJA2	praja ring finger 2
9899	9899	SV2B	synaptic vesicle glycoprotein 2B
9900	9900	SV2A	synaptic vesicle glycoprotein 2A
9902	9902	MRC2	mannose receptor, C type 2
9912	9912	ARHGAP44	Rho GTPase activating protein 44
9948	9948	WDR1	WD repeat domain 1
998	998	CDC42	cell division cycle 42 (GTP bind...
999	999	CDH1	cadherin 1, type 1, E-cadherin (...

## Sheet: Fig. 3E Integrins
			RPKMs of Integrins
			BMPR2wt			BMPR2∆E2			BMPR2KO
		gene	n1	n2	n3	n1	n2	n3	n1	n2	n3
		ITGA1	2.36	1.08	1.54	2.98	3.35	3.74	1.94	1.75	2.1
		ITGA10	4.44	1.69	3.51	0.27	0.25	0.33	0.24	0.62	0.4
		ITGA11	0.06	0.07	0.12	1.03	1.03	2.37	0.86	0.91	1.18
		ITGA2	32.6	10.52	15.21	23.33	21.92	19.93	24.5	42.88	42.19
		ITGA2B	0.02	0.04	0.05	0.12	0.21	0.36	0.13	0.11	0.1
		ITGA3	171.92	133	144.77	139.12	116.45	95.82	98.63	66.16	66.55
		ITGA4	6.97	11.05	11.25	2.02	1.92	1.75	3.46	2.45	3.06
		ITGA5	145.08	110.41	119.95	75.72	85.36	86.95	56.97	92.04	106.24
		ITGA6	76.25	100.31	100.15	71.84	60.55	51.02	48.26	33.46	34.99
		ITGA7	0.07	0.14	0.09	0.73	1.14	2	1.41	1.35	2.16
		ITGA8	0	0	0	0.01	0	0	0	0	0
		ITGA9	0.01	0	0	0.05	0.12	0.06	0.06	0.05	0.04
		ITGAD	0.03	0.02	0.04	0.02	0.03	0.05	0.02	0.02	0
		ITGAE	3.41	2.88	2.54	3.59	3.02	2.95	3.89	3.12	3.38
		ITGAL	0	0.01	0.01	0	0	0.02	0	0.01	0
		ITGAM	0	0.02	0.06	0	0.01	0	0.01	0	0
		ITGAV	20.47	18.98	20.78	11.74	12.98	12.78	8.35	18.89	19.97
		ITGAX	1.45	2.31	3.21	0.01	0.01	0.03	0.06	0.01	0.01
		ITGB1	197.21	183.86	184.22	412.21	370.27	368.79	433.35	528.84	552.05
		ITGB2	0.1	0.78	0.91	0.15	0.2	0.13	0.02	0.01	0
		ITGB3	13.05	9.01	11.91	2.69	3.09	5.17	0.35	1.82	3.03
		ITGB4	13.41	7.96	14.06	1.9	2.83	7.27	1.23	0.51	0.74
		ITGB5	33.75	31.04	31.89	21.74	16.19	17.85	10.13	16.92	21.48
		ITGB6	0.1	0.07	0.04	0.01	0	0	0.01	0	0
		ITGB7	0.13	0.26	0.49	0.22	0.21	0.19	0.09	0.08	0.05
		ITGB8	0.58	0.56	0.49	3.54	3.53	2.19	5.32	5.09	3.01
		ITGBL1	9.93	10.06	10.29	0.1	0.15	0.23	0.16	0.11	0.14

## Sheet: Fig. 3G CHIP qPCR ITGB1
				Fig. 3G					Supp. Fig. 3E
		ITGB1						ID3	ID3
		TSS			22k			2.7k
		BMPR2wt	BMPR2∆E2	BMPR2KO	BMPR2wt	BMPR2∆E2	BMPR2KO	BMPR2wt	BMPR2∆E2	BMPR2KO
	n1	1.73517	11.3036	4.37018	1.93105	6.69545	6.05251	2.87896	18.6383	12.0113

## Sheet: S4A,B TGFB Pathway
				RPKMs of TGFβ & BMP pathway genes
				BMPR2wt			BMPR2∆E2			BMPR2KO
			gene	n1	n2	n3	n1	n2	n3	n1	n2	n3
			ACVRL1	27.16	20.09	23.36	2.13	2.32	5.36	0.23	0.34	0.72
			ACVR1	5.84	6.29	6.72	9.28	8.56	7.93	6.65	6.52	6.8
			BMPR1A	5.38	4.57	5.04	14.83	14.08	16.87	16.42	18.04	20.42
			ACVR1B	6.74	5.94	6.1	5.05	4.99	6.88	4.68	5.1	6.35
			TGFBR1	5.64	6.17	6.88	9.2	8.67	8.76	5.06	7.9	7.58
			BMPR1B	0.01	0	0	0.05	0.01	0.01	0.1	1.78	2.04
			ACVR1C	0	0	0	0.11	0.14	0.26	0.08	0.14	0.15
			BMPR2	15.55	16.35	16.71	4.59	4.57	5.01	3.4	3.63	4
			ACVR2A	2.18	1.79	1.91	1.37	1.33	1.61	1.4	1.12	1.06
			ACVR2B	1.58	1.52	1.89	0.63	0.6	0.93	0.83	0.83	0.83
			TGFBR2	107.86	105.94	112	76.1	66.3	58.97	75	97.71	92.19
			TGFBR3	2.14	2.87	3.23	3.93	5.17	5.43	4.12	2.74	2.42
			ENG	208.12	183.2	167.37	99.77	97.24	80.87	82.84	59.45	65.13
			TGFB1	105.13	63.37	65.06	53.98	42.09	48.93	53.91	59.61	64.8
			TGFB2	0.04	0.38	0.2	0.7	1.2	0.55	0.07	0.21	0.12
			TGFB3	0.22	0.31	0.24	0.67	0.78	1.02	0.74	0.31	0.37
			BMP1	2.65	3.89	5.06	7.55	7.11	10.41	5.68	8.24	10.54
			BMP10	0	0.02	0	0	0	0	0	0	0
			BMP15	0	0	0.01	0	0	0	0	0	0
			BMP2	0.03	0.02	0.03	1.17	1.22	0.7	0.75	3.43	2.38
			BMP3	0.01	0	0.01	0	0	0	0.01	0	0.01
			BMP4	0.03	0	0	0.93	0.28	0.45	2.67	0.14	0.21
			BMP5	0	0	0	0	0.03	0.04	0.01	0.02	0.01
			BMP6	7.93	7.69	7.52	1.28	0.69	1.14	0.34	0.18	0.23
			BMP7	0	0	0	0	0	0.01	0.02	0	0
			BMP8A	0.03	0.03	0.03	0.07	0.1	0.18	0.03	0.04	0.06
			BMP8B	0	0	0.01	0.11	0.1	0.25	0.01	0.01	0.03
			SMAD1	3.21	1.53	2.12	7.66	8.55	7.19	8.44	15.31	14.06
			SMAD2	8.13	7	7.1	10.15	12.11	12.03	7.92	14.9	13.7
			SMAD3	47.46	37.73	40.04	19.2	18.49	18.62	18.22	26.7	29.3
			SMAD4	6.1	5.51	5.89	7.58	8.13	7.67	5.67	7.93	8.07
			SMAD5	18.78	15.1	17.59	19.78	19.47	20.1	15.66	18.69	19.02
			SMAD6	0.66	0.7	0.59	1.38	0.69	0.87	0.63	0.07	0.15
			SMAD7	1.41	0.75	0.84	2.61	3.79	3.64	1.43	4.15	3.39
			SMAD9	0.82	0.55	0.62	1.06	0.98	1.5	0.69	1	1.65

## Sheet: S4C,F ID ITGB1 expression RT
		BMPR2wt						BMPR2∆E2						BMPR2KO
	ID1	1	1	1	1	1	1	0.327326	0.875584	0.274051	1.36048	0.379547	0.334518	1.14176	0.869632	0.930723	0.69994	0.463931	0.405194
	ID2	1	1	1	1			2.28061	4.19641	2.27584	6.15715			1.63821	1.4253	1.12979	1.03776
	ID3	1	1	1	1			2.49385	6.48281	2.4614	3.4877			6.22435	5.97712	5.65933	2.29778
	ITGB1	1	1	1	1	1	1	2.96589	2.21371	2.63098	2.35133	2.13136	1.82127	2.50232	2.18936	2.26971	1.79935	1.46761	2.07089
