# Supplementary material for: BMPR2 acts as a gatekeeper to protect endothelial cells from increased TGFβ responses and altered cell mechanics
Source: PLoS Biol. 2019 Dec 11;17(12):e3000557. doi: 10.1371/journal.pbio.3000557 (PMC6927666; doi:10.1371/journal.pbio.3000557)
Supplement: S4 Data — (XLSX) [file pbio.3000557.s017.xlsx]

## Sheet: Fig.4A  ITGB1 quantification
Figure 4A ITGB1 quantification
total	n1	n2	n3	n4	n5	n6	n7	n8	Mean	S.D.
WT	1	1	1	1	1	1	1	1	1	0
delE2	3.8196	5.58262	2.39022	4.03771	2.26431	5.13069	3.3196	3.27343	3.72727	1.10775
KO	5.65247	4.4765	1.97286	3.63985	2.28242	6.56002	3.30047	3.44658	3.9164	1.47649
p-S785	n1	n2	n3	n4	n5	n6	n7	n8	Mean	S.D.
WT	1	1	1	1	1	1	1		1	0
delE2	1.34989	1.69147	1.56456	1.57576	1.29209	1.24995	2.06588		1.54137	0.262704
KO	1.61214	1.86519	1.59132	2.20893	1.32897	1.41888	2.2646		1.75572	0.342172
p-T783	n1	n2	n3	n4	n5	n6	n7	n8	Mean	S.D.
WT	1	1	1	1	1	1	1		1	0
delE2	2.13695	1.17231	1.3912	1.01849	1.02266	1.45566	1.2714		1.35267	0.355951
KO	2.34284	1.39896	2.32885	1.18311	1.35742	1.22265	1.48881		1.61752	0.464251
					t ITG								pSer								pTyr

## Sheet:  Fig.4G E-Modulus
Figure 3h E-Modulus (kPa)
	WT	BR2-delE2	BR2-KO
	0.845	1.14	3.49
	0.482	0.917	2.49
	1.43	1.35	3.78
	0.903	1.76	3.08
	0.233	7.82	1.85
	0.971	6.31	2.34
	0.401	3.15	7.48
	0.367	2.56	2.16
	0.395	3.13	1.68
	0.553	3.39	3.26
	0.469	3.02	7.16
	0.874	2.76	2.72
	0.696	3.05	3.12
	1.13	2.35	3.64
	0.483	4.85	2.3
	1.95	1.12	1.55
	0.516	0.897	1.93
	0.823	3.55	3.29
	0.33	3.39	2.66
	0.884	2.8	2.11
	0.121	5.15	2.04
	0.125	1.81	2.06
	0.193	2.45	2.02
	0.203	3.17	1.99
	0.284	2.8	1.23
	0.236	3.08	2.32
	0.297	4.04	2.49
	0.223	3.62	0.762
	0.225	1.97	1.27
	0.448	1.76	1.12
Mean	0.569667	2.97213	2.6464
S.D.	0.411288	1.52148	1.45399

## Sheet: Supp. Fig 5D & 9 Slug Twist
Supp. Fig.5D
		SLUG norm. to RSP9		relativ to BR2-delE2
	WT	BR2-delE2	BR2-KO
n1	0	1	0.483279
n2	0	1	0.476298
n3	0	1	0.406578
Mean	0	1	0.455385
SD	0	0	0.0346292
		Twist norm. to RSP9		relativ to BR2-delE2
	WT	BR2-delE2	BR2-KO
n1	0	1	2.64624
n2	0	1	1.35445
n3	0	1	1.0588
Mean	0	1	1.6865
SD	0	0	0.689293
Supp. Fig.9
		IL6 norm. to RSP9		relativ to WT
	WT	BR2-delE2	BR2-KO
n1	1	2.60664	117.6
n2	1	1.77014	92.8431
n3	1	2.52033	52.4278
Mean	1	2.29903	87.6236
SD	0	0.375644	26.8612
