# Supplementary material for: BMPR2 acts as a gatekeeper to protect endothelial cells from increased TGFβ responses and altered cell mechanics
Source: PLoS Biol. 2019 Dec 11;17(12):e3000557. doi: 10.1371/journal.pbio.3000557 (PMC6927666; doi:10.1371/journal.pbio.3000557)
Supplement: S5 Data — (XLSX) [file pbio.3000557.s018.xlsx]

## Sheet: FIG.5A Matrisome
			RPKMs of significantly (p< 0.05) differentially regulated genes from the GSEA gene set “NABA_CORE_MATRISOME” (M5884)
			BMPR2wt			BMPR2∆E2			BMPR2KO
			n1	n2	n3	n1	n2	n3	n1	n2	n3
		ABI3BP	1.1	9.62	10.91	11.92	12.92	18.55	2.62	6.36	8.23
		AGRN	23.37	22.67	22.79	23.76	22.42	24.95	20.09	20.9	26.36
		COL12A1	0.16	1.62	1.89	19.85	26.05	19.06	14.12	10.71	8.93
		COL13A1	15.54	21.3	22.23	25.71	21.42	18.91	27.33	12.89	13.1
		COL17A1	17	12.77	13.6	1.86	1.65	1.6	1.59	0.99	1.3
		COL18A1	20.88	15.41	18.17	10.31	9.93	10.52	18.67	15.63	18.8
		COL27A1	8.37	9.5	9.78	2.98	2.53	2.75	1.47	2.18	2.28
		COL4A1	9.12	6.96	7.54	6.31	6.14	6.29	2.87	5.33	7.08
		COL4A2	9.7	8.21	8.68	22.12	23.41	24.35	12.38	19.37	24.11
		COL4A5	14.81	11.54	16.68	8.39	10.4	11.92	5.98	7.55	8.01
		COL4A6	25.93	17.63	20.25	1.24	1.7	2.35	0.66	0.69	0.58
		COL5A1	13.72	8.21	7.95	14.2	15.08	16.07	4.99	0.27	0.37
		COL5A2	42.03	29.47	31.97	2.51	4.68	5.38	0.22	0.19	0.21
		COL6A1	4.41	3.67	4.37	5.47	3.65	9.96	3.3	1.02	1.78
		COL6A2	0.03	0.04	0.04	8.47	4.99	9.54	10.79	3.43	5.32
		COL8A1	148.58	115.32	141.62	5.65	10.74	7.06	9.39	3.86	4.24
		COL9A3	3.61	2.91	5.13	0.08	0.09	0.29	0.16	0.07	0.1
		CRELD1	1.89	3.26	4.81	5.45	6.36	10.22	4.06	13.71	12.43
		CRELD2	8.16	8.45	9.32	10.15	13.04	12.94	11.2	26.19	18.32
		CRIM1	108.41	123.7	122.83	73.39	81.78	57.69	51.89	36.63	28.72
		CTGF	175.6	231.9	134.39	106.32	94.07	67.89	40.67	174.79	113.75
		CYR61	28.04	32.64	22.45	37.22	46.26	35.75	44	35.88	29.74
		ECM1	7.48	10.04	12.99	13.57	12.47	25.74	10.67	12.26	19.53
		EDIL3	39.38	18.22	22.26	55.56	69.29	48.47	26.05	33.81	29.85
		EFEMP1	349.23	256.71	281.02	61.75	85.25	64.27	59.07	96.1	68.89
		EFEMP2	0.32	0.48	0.59	10.01	9.18	14.82	15.21	16.59	25.87
		EMILIN2	1.14	1.57	1.43	3.75	3.05	2.72	6.27	6.6	6.26
		ESM1	92.38	128.47	127.51	54.8	53.79	39.53	27.78	48.98	62.61
		FBLN2	0.02	0.39	0.43	61.72	51.2	73.28	9.99	2.79	4.4
		FBN1	10.74	11.53	11.65	50.15	67.98	74.74	34.43	43.92	47.85
		FBN2	31.77	33.26	30.93	0.17	0.43	0.35	0.21	0.76	0.86
		FN1	24.02	33.72	24.03	53.21	65.49	38.17	67.26	87.56	74.25
		GAS6	1.33	2.18	2.3	7.13	6.79	6.93	14.79	19.46	20.13
		HSPG2	53.71	31.31	40.07	7.3	7.47	11.56	9.52	6.73	9.13
		IGFBP3	8.99	29.46	29.32	37.79	14.02	5.03	16.56	1.59	2.22
		IGFBP4	109.97	97.41	99.1	344.79	248.85	323.72	57.77	25.88	34.13
		IGFBP6	232.58	204.99	292.14	41	39.4	53.55	32	15.78	28.19
		IGFBP7	136.04	82.12	78.9	37.66	39.31	28.81	9.73	20.67	19.59
		LAMA3	6.68	6.98	8.29	1.37	1.91	2.52	0.91	1.57	2.65
		LAMA4	94.73	83	91.01	6.23	8.21	8.79	0.93	14.58	15.57
		LAMA5	53.1	56.64	63.7	26.83	27	29.31	23.82	15.93	19.31
		LAMB1	157.5	143.89	163.54	48.2	42.53	41.3	45.17	37.28	40.29
		LAMB2	19.58	23.85	27.97	29.3	25.49	33.26	19.35	17.4	22.35
		LAMB3	25.07	28.09	28.98	5.46	7.33	7.71	2.96	8.76	9.89
		LAMC1	102.43	84.08	90.75	55.15	47.93	51.8	37.13	36.15	39.56
		LAMC2	5.24	4.18	3.09	3.14	2.71	1.48	1.63	0.71	0.68
		LTBP2	14.09	10.96	12.64	6	4.89	5.13	7.68	10.26	11.8
		LTBP3	12.95	9.97	11.99	7.62	7.72	11.53	5.08	6.01	10.25
		LTBP4	32.74	26.05	29.88	10.08	8.02	11.56	9.45	5.5	7.72
		MATN2	0.29	0.05	0.07	3.76	6.47	5.78	6.74	1.32	1.92
		MATN3	0.56	1.54	1.76	4.39	6.86	7.86	4.99	10.67	13.09
		MFAP1	14.17	14.26	14.3	36.34	32.38	41.35	38.81	22.9	27.59
		MFAP2	0.03	0.67	0.58	44.43	41.63	47.74	51.18	37.8	49.65
		MFAP3	7.12	6.41	6.63	11.31	9.91	10.5	10.25	7.34	7.65
		MFGE8	7.83	9.24	12.86	18.49	20.63	35.88	9.64	8.67	14.66
		MMRN2	46.9	30.77	41.69	0.42	0.43	0.7	0.25	0.2	0.28
		NID1	5.03	3.95	4.99	21.23	22.29	28.68	7.59	10.72	13.13
		NID2	0.22	0.19	0.16	3.39	5.09	7.52	0.39	0.43	0.34
		NOV	0.07	0.65	0.74	5.21	3.41	8.83	2.25	1.67	2.52
		NTN4	47.31	79.5	76.37	81.86	79.75	90.39	39.39	48.5	47.62
		PCOLCE2	4	9.65	11.02	5	3.11	4.01	1.66	1.41	1.75
		PXDN	7.38	6.03	6.39	54.63	48.58	49.05	34.8	51.57	53.25
		SLIT2	18.04	26.95	23.7	7.32	6.57	4.62	4.82	11.38	9.35
		SMOC1	0.03	0.01	0.02	17.88	27.22	25.79	2.55	18.42	14.14
		SPARC	74.16	51.13	55.04	166.99	173.49	166.55	139.92	180.39	175.4
		SPOCK1	258.3	204.27	185.74	104.63	100.04	81.12	40.55	37.42	49.37
		SRGN	369.56	442.69	445.85	178.5	163.52	135.29	193.89	305.3	270.14
		SRPX	83.48	56.98	66.51	5.19	2.75	3.68	3.58	12.27	16.3
		SRPX2	9.14	7.16	8.2	5.04	6.2	6.57	6.25	4.77	6.77
		TGFBI	191.88	236.32	250.17	100.55	97.11	91.17	57.37	99.88	124.18
		THBS1	273.34	274.09	200.08	171.71	186.75	101.03	44.9	44.04	32.19
		THSD4	4.19	2.91	3.8	2.91	4.33	5.17	2.29	3.25	4.24
		TINAGL1	75.45	60.84	54.09	15.31	14.41	15.51	5.31	1.47	2.1
		TNC	0.01	1.56	1.58	24.63	36.41	20.4	34.65	46.54	32.59
		TSKU	6.72	7.2	7.75	4.43	2.61	4.47	3.85	5.38	8.1
		VWA9	19.65	18.17	18.36	15.82	17.24	18.75	12.88	12.14	14.49

## Sheet:  FIG.5B Cell surface Area
Figure 4a Cell surface Area (AU)
	Gelatine
	n1	n2	n3	Mean	S.D.
WT	0.710146	0.737345	0.95109	0.799527	0.107745
BR2-delE2	1.79748	2.14731	2.41541	2.12007	0.253005
BR2-KO	2.78605	2.81249	2.82348	2.80734	0.0157121
	Collagen IV
	n1	n2	n3	Mean	S.D.
WT	0.580967	1.10616	1.24971	0.978947	0.287452
BR2-delE2	2.44714	2.4627	2.72943	2.54642	0.129559
BR2-KO	2.74191	2.95862	2.38252	2.69435	0.237581
	Collagen I
	n1	n2	n3	Mean	S.D.
WT	0.670958	0.871614	0.733739	0.75877	0.0838078
BR2-delE2	2.68494	2.91616	2.86023	2.82044	0.0984963
BR2-KO	2.83023	3.53124	3.14115	3.16754	0.286796
	Fibronectin
	n1	n2	n3	Mean	S.D.
WT	1.42642	1.55193	2.00405	1.6608	0.248064
BR2-delE2	4.47902	3.96599	3.71845	4.05449	0.316746
BR2-KO	4.17594	3.61484	3.69056	3.82711	0.248591
	Poly-L-Lysine
	n1	n2	n3	Mean	S.D.
WT	0.703582	0.362841	0.380096	0.482173	0.156718
BR2-delE2	0.584525	0.584967	0.640093	0.603195	0.0260914
BR2-KO	0.53896	0.559389	0.574826	0.557725	0.0146894
	T.C. Plastic
	n1	n2	n3	Mean	S.D.
WT	1.08046	1.42429	1.11251	1.20575	0.155082
BR2-delE2	1.03723	0.765213	1.03678	0.946406	0.128123
BR2-KO	0.901024	0.834578	0.803094	0.846232	0.0408202

## Sheet:  Fig.5C Capacitance
Figure 5C Capacitance (nF) after 2 hrs; right
	IgG		β1-Integrin Ab
	WT	BR2-delE2	WT	BR2-delE2
n1	20.8838	7.53783	25.5011	21.2308
n2	22.6281	11.6515	22.2973	18.4834
n3	16.703	14.1821		19.4563
n4	13.0968	13.2752		16.042
Mean	18.3279	11.6616	23.8992	18.8031
S.D.	3.70907	2.54764	1.6019	1.87393

## Sheet:  Fig.5D Capacitance
Figure 5D Capacitance (nF) after 2 hrs normalized to 0 hrs ( cell seeding)
	DMSO		SB431542	K02288	SB431542 +K02288
Time (hrs)	WT	BR2-delE2	BR2-delE2	BR2-delE2	BR2-delE2
n1	0.842715	0.4686	0.861825	0.865085	1.05757
n2	0.736439	0.733517	1.5986	0.981983	1.03214
n3	0.812809	0.498387	0.49649	0.767081	0.89107
n4	0.88247	0.828645	1.0495
n5	0.879428	0.749439	0.803696
n6	0.926194	0.893311	0.975132
n7	0.971635	0.948793	0.89496
Mean	0.864527	0.731527	0.954314	0.871383	0.993592
S.D.	0.0710894	0.171806	0.309137	0.0878464	0.0732336

## Sheet:  FIG.5E initial surface area
Figure 4c initial surface area in %
	DMSO			Y-27632
	WT	BR2-delE2	BR2-KO	BR2-delE2	BR2-KO
n1	91.6162	49.0691	54.2424	97.3496	100
n2	75.9209	34.4259	78.3991	91.8049	98.0895
n3	88.9855	44.3037	59.362	101.733	101.708
Mean	85.5076	42.5996	64.0012	96.9625	99.9326
S.D.	6.86334	6.09829	10.3932	4.06232	1.47813
