# Supplementary material for: BMPR2 acts as a gatekeeper to protect endothelial cells from increased TGFβ responses and altered cell mechanics
Source: PLoS Biol. 2019 Dec 11;17(12):e3000557. doi: 10.1371/journal.pbio.3000557 (PMC6927666; doi:10.1371/journal.pbio.3000557)
Supplement: S7 Data — (XLSX) [file pbio.3000557.s020.xlsx]

## Sheet: Fig.7A BMPR2 IPAHHPAH lung 
		BMPR2 expression level relativ to RSP9 in lung samples from IPAH or HPAH donors
		IPAH or HPAH Donor	Mean Number of expresison	SD
		412	3	0.19
		428	1.79	0.11
		433	1.21	0.13
		437	1.17	0.04
		447	1.07	0.07
		448	1.03	0.04
		449	0.99	0.05
		453	0.96	0.05
		468	0.87	0.07
		488	0.84	0.1
		515	0.81	0.06
		536	0.77	0.04
		543	0.67	0.03
		551	0.66	0.07
		559	0.64	0.03
		565	0.54	0.03
		572	0.51	0.04
		814	0.46	0.04
		GI-9	0.44	0.01
		BMPR2 expression level relativ to RSP9 in lung samples from WT donors
		WT donors	Mean Number of expresison	SD
		557	0.467212	0.0361734
		561	0.743185	0.068476
		563	0.829812	0.0875615
		574	0.872458	0.0363707
		586	1.39245	0
		594	0.665518	0.0785861
		596	0.539186	0.0205219
		809	0.517423	0.0171784
		811	0.662535	0.0267034
		MEAN	0.743309

## Sheet: Fig. 7C Fib1 intensity
	Mean luminal signal intensity (AU) of Fibrillin1 staining in lung sections from control, IPAH or HPAH donors
Vessel nr.	control donor	IPAH	HPAH
1	6.12	1.59	20.34
2	6.84	24.33	5.55
3	9.47	7.43	37.86
4	13.5	26.33	11.26
5	5.53	7.81	35.43
6	14.54	2.89	16.3
7	9.63	10.7	25.24
8	5.49	1.17	42.82
9	0.51	4.52	5.77
10	4.05	15.77	2.36
11	2.94	1.72	8.52
12	3.9	6.34
13	0.84	4.43
14	2.29	7.18
15	0.65	6.2
16	7.06
17	3.93
18	10.41
19	4.86
20	9.3
21	10.89
22	1.25
23	0.25
24	0.38
25	0.91
26	0.76
27	4.18
28	0.04
29	0.12
