# Supplementary material for: BMPR2 acts as a gatekeeper to protect endothelial cells from increased TGFβ responses and altered cell mechanics
Source: PLoS Biol. 2019 Dec 11;17(12):e3000557. doi: 10.1371/journal.pbio.3000557 (PMC6927666; doi:10.1371/journal.pbio.3000557)
Supplement: S8 Data — (XLSX) [file pbio.3000557.s021.xlsx]

## Sheet: Fig. 8F CAGA Supernantant
		RLU of HEK-CAGA Dual Luc treated with Supernatants of BMPR2-deficient Ecs
		non-acidified (Non-AC)			acidified (AC)			AC/non-AC
		BMPR2WT	BMPR2E2	BMPR2KO	BMPR2WT	BMPR2E2	BMPR2KO	BMPR2WT	BMPR2E2	BMPR2KO
	n1	2.74065	0.267094	0.23824	55.98	68.8037	75.5071	20.4258	257.602	316.938
	n2	0.922289	0.409687	0.237847	43.7622	46.8639	52.8395	47.4496	114.389	222.158
	n3	3.29526	0.341435	0.23777	72.0239	73.0504	81.725	21.8568	213.951	343.714
	n4	6.27403	0.501558	0.398072	72.9037	89.0205	96.1518	11.6199	177.488	241.544
	n5	0.903339	0.346706	0.47706
	Mean	2.82712	0.373296	0.317798	61.1674	69.4346	76.5559	25.338	190.857	281.088
	S.D.	1.97166	0.0784558	0.10093	12.0981	15.0542	15.6068	13.3544	52.4742	50.6056

## Sheet:  Fig.8H CAGA ECMs 
Figure 8H CAGA Luc (Relative Light Units - RLU)
	(left)
	WT	BR2-delE2	BR2-KO
	1	1.22489	1.87415
	1	0.859422	1.23642
	1	1.241	1.86102
	1	1.63608	1.0773
	1	1.54533	0.979253
	1	1.70139	1.56992
	1	1.32611	0.942218
	1	1.04894	0.979956
	1	12.6474	19.3511
	1	13.2009	19.3573
	1	12.7412	19.1068
	1	7.33484	7.02171
Mean	1	4.70895	6.27976
S.D.	0	4.99052	7.66625
	(right)
	WT		BR2-delE2		BR2-KO
	DMSO	Y-27623	DMSO	Y-27623	DMSO	Y-27623
n1	1	0.0732239	0.84813	0.0934599	1.79887	0.151166
n2	1	0.00484691	1.28292	0.0558944	1.37075	0.122326
n3	1	0.0352924	1.30517	0.0216668	0.989565	0.0544626
n4	1	0.0192176
Mean	1	0.0331452	1.14541	0.057007	1.3864	0.109318
S.D.	0	0.025523	0.210403	0.02932	0.330584	0.0405364
